# Supplementary material for: DHU-Pred: accurate prediction of dihydrouridine sites using position and composition variant features on diverse classifiers
Source: PeerJ. 2022 Oct 27;10:e14104. doi: 10.7717/peerj.14104 (PMC9618264; doi:10.7717/peerj.14104)
Supplement: Supplemental Information 1 — Positive fasta sequences having length 41 nucleotides each. The file can be best viewed through Bioedit software in windows OS. [file peerj-10-14104-s001.fasta]

>D_Site_1
GGUUUCCGUAGUGUAGUGGUUAUCACGUUCGCCUCACACGC
>D_Site_2
UUCGCCUCACACGCGAAAGGUCCCCGGUUCGAAACCGGGCG
>D_Site_3
UUCGCCUAACACGCGAAAGGUCCCCGGUUCGAAACCGGGCG
>D_Site_4
UGUUUCCGUAGUGUAGUGGUUAUCACGUUCGCCUAACACGC
>D_Site_5
CUGUUUCCGUAGUGUAGUGGUUAUCACGUUCGCCUAACACG
>D_Site_6
CAUCUGUUUCCGUAGUGUAGUGGUUAUCACGUUCGCCUAAC
>D_Site_7
UUCGCCUCACACGCGAAAGGUCCCCGGUUCGAAACCGGGCG
>D_Site_8
GGUUUCCGUAGUGUAGUGGUUAUCACGUUCGCCUCACACGC
>D_Site_9
UGGUUUCCGUAGUGUAGUGGUUAUCACGUUCGCCUCACACG
>D_Site_10
AGGUGGUUUCCGUAGUGUAGUGGUUAUCACGUUCGCCUCAC
>D_Site_11
CUGGGCCCAUAACCCAGAGGUCGAUGGAUCGAAACCAUCCU
>D_Site_12
CGGCCCCAUGGUGUAAUGGUUAGCACUCUGGACUUUGAAUC
>D_Site_13
GCGGCCCCAUGGUGUAAUGGUUAGCACUCUGGACUUUGAAU
>D_Site_14
UGGCCCCAUGGUGUAAUGGUUAGCACUCUGGACUUUGAAUC
>D_Site_15
UUGGCCCCAUGGUGUAAUGGUUAGCACUCUGGACUUUGAAU
>D_Site_16
CGUAGUCGUGGCCGAGUGGUUAAGGCGAUGGACUUGAAAUC
>D_Site_17
ACGUAGUCGUGGCCGAGUGGUUAAGGCGAUGGACUUGAAAU
>D_Site_18
GGUACGUAGUCGUGGCCGAGUGGUUAAGGCGAUGGACUUGA
>D_Site_19
CUGGGCCCAUAACCCAGAGGUCGAUGGAUCGAAACCAUCCU
>D_Site_20
UAUCUGUAGUCGUGGCCGAGUGGUUAAGGCGAUGGACUAGA
>D_Site_21
CUGUAGUCGUGGCCGAGUGGUUAAGGCGAUGGACUAGAAAU
>D_Site_22
UGUAGUCGUGGCCGAGUGGUUAAGGCGAUGGACUAGAAAUC
>D_Site_23
CUGGGCCCAUAACCCAGAGGUCGAUGGAUCGAAACCAUCCU
>D_Site_24
AGUGGGUUUCCGUAGUGUAGUGGUUAUCACGUUCGCCUCAC
>D_Site_25
GGGUUUCCGUAGUGUAGUGGUUAUCACGUUCGCCUCACACG
>D_Site_26
GGUUUCCGUAGUGUAGUGGUUAUCACGUUCGCCUCACACGC
>D_Site_27
UUCGCCUCACACGCGAAAGGUCCCCGGUUCGAAACCGGGCG
>D_Site_28
CGGGGAAUUAGCUCAAAUGGUAGAGCGCUCGCUUAGCAUGC
>D_Site_29
ACACGGGGAAUUAGCUCAAAUGGUAGAGCGCUCGCUUAGCA
>D_Site_30
GGCGUGCCGUGAUCGUAUAGUGGUUAGUACUCUGCGUUGUG
>D_Site_31
GUGCCGUGAUCGUAUAGUGGUUAGUACUCUGCGUUGUGGCC
>D_Site_32
UGCCGUGAUCGUAUAGUGGUUAGUACUCUGCGUUGUGGCCG
>D_Site_33
AGCGAGUUUCCGUAGUGUAGUGGUUAUCACGUUUGCCUAAC
>D_Site_34
GAGUUUCCGUAGUGUAGUGGUUAUCACGUUUGCCUAACACG
>D_Site_35
AGUUUCCGUAGUGUAGUGGUUAUCACGUUUGCCUAACACGC
>D_Site_36
UUUGCCUAACACGCGAAAGGUCCCCGGUUCGAAACCGGGCA
>D_Site_37
CUGGGCCCAUAACCCAGAGGUCGAUGGAUCGAAACCAUCCU
>D_Site_38
UUCGUGUAGUCGUGGCCGAGUGGUUAAGGCGAUGGACUAGA
>D_Site_39
GUGUAGUCGUGGCCGAGUGGUUAAGGCGAUGGACUAGAAAU
>D_Site_40
UGUAGUCGUGGCCGAGUGGUUAAGGCGAUGGACUAGAAAUC
>D_Site_41
CAGCUGUAGUCGUGGCCGAGUGGUUAAGGCGAUGGACUAGA
>D_Site_42
CUGUAGUCGUGGCCGAGUGGUUAAGGCGAUGGACUAGAAAU
>D_Site_43
UGUAGUCGUGGCCGAGUGGUUAAGGCGAUGGACUAGAAAUC
>D_Site_44
UCUGUGUAGUCGUGGCCGAGUGGUUAAGGCGAUGGACUAGA
>D_Site_45
GUGUAGUCGUGGCCGAGUGGUUAAGGCGAUGGACUAGAAAU
>D_Site_46
UGUAGUCGUGGCCGAGUGGUUAAGGCGAUGGACUAGAAAUC
>D_Site_47
UGUAGUCGUGGCCGAGUGGUUAAGGCGAUGGACUAGAAAUC
>D_Site_48
GUGUAGUCGUGGCCGAGUGGUUAAGGCGAUGGACUAGAAAU
>D_Site_49
UUUGUGUAGUCGUGGCCGAGUGGUUAAGGCGAUGGACUAGA
>D_Site_50
GGUAGGUAGUCGUGGCCGAGUGGUUAAGGCGAUGGACUUGA
>D_Site_51
AGGUAGUCGUGGCCGAGUGGUUAAGGCGAUGGACUUGAAAU
>D_Site_52
GGUAGUCGUGGCCGAGUGGUUAAGGCGAUGGACUUGAAAUC
>D_Site_53
CUGGGCCCAUAACCCAGAGGUCGAUGGAUCGAAACCAUCCU
>D_Site_54
UUCGCCUAACACGCGAAAGGUCCGCGGUUCGAAACCGGGCG
>D_Site_55
UGUUUCCGUAGUGUAGUGGUUAUCACGUUCGCCUAACACGC
>D_Site_56
GUGUUUCCGUAGUGUAGUGGUUAUCACGUUCGCCUAACACG
>D_Site_57
AGGGUGUUUCCGUAGUGUAGUGGUUAUCACGUUCGCCUAAC
>D_Site_58
UUCGCCUAACACGCGAAAGGUCCCCGGUUCGAAACCGGGCG
>D_Site_59
GGUUUCCGUAGUGUAGUGGUUAUCACGUUCGCCUAACACGC
>D_Site_60
UGGUUUCCGUAGUGUAGUGGUUAUCACGUUCGCCUAACACG
>D_Site_61
CGUUGGUUUCCGUAGUGUAGUGGUUAUCACGUUCGCCUAAC
>D_Site_62
CUGGGCCCAUAACCCAGAGGUCGAUGGAUCUAAACCAUCCU
>D_Site_63
UGGCCCCAUGGUGUAAUGGUUAGCACUCUGGACUUUGAAUC
>D_Site_64
GUGGCCCCAUGGUGUAAUGGUUAGCACUCUGGACUUUGAAU
>D_Site_65
CUGGGCCCAUAACCCAGAGGUCGAUGGAUCGAAACCAUCCU
>D_Site_66
AGGCAUUGGUGGUUCAGUGGUAGAAUUCUCGCCUGCCACGC
>D_Site_67
UUGGUCCCAUGGUGUAAUGGUUAGCACUCUGGACUUUGAAU
>D_Site_68
UGGUCCCAUGGUGUAAUGGUUAGCACUCUGGACUUUGAAUC
>D_Site_69
UUAGACUGAAGAUCUAAAGGUCCCUGGUUCGAUCCCGGGUU
>D_Site_70
GGAAGCCGAAAUAGCUCAGUUGGGAGAGCGUUAGACUGAAG
>D_Site_71
GGGAAGCCGAAAUAGCUCAGUUGGGAGAGCGUUAGACUGAA
>D_Site_72
UUAGACUGAAGAUCUAAAGGUCCCUGGUUCGAUCCCGGGUU
>D_Site_73
CGGAGCCGAAAUAGCUCAGUUGGGAGAGCGUUAGACUGAAG
>D_Site_74
GCGGAGCCGAAAUAGCUCAGUUGGGAGAGCGUUAGACUGAA
>D_Site_75
CUUCCCUGGUGGUCUAGUGGUUAGGAUUCGGCGCUCUCACC
>D_Site_76
GUUCCCUGGUGGUCUAGUGGUUAGGAUUCGGCGCUCUCACC
>D_Site_77
CCGUGGGGGAUUAGCUCAAAUGGUAGAGCGCUCGCUUAGCA
>D_Site_78
UGGGGGAUUAGCUCAAAUGGUAGAGCGCUCGCUUAGCAUGC
>D_Site_79
AGUAGUCGUGGCCGAGUGGUUAAGGCGAUGGACUAGAAAUC
>D_Site_80
CAGUAGUCGUGGCCGAGUGGUUAAGGCGAUGGACUAGAAAU
>D_Site_81
AGCCAGUAGUCGUGGCCGAGUGGUUAAGGCGAUGGACUAGA
>D_Site_82
UCAGUCUCAUAAUCUGAAGGUCGUGAGUUCGAUCCUCACAC
>D_Site_83
UGCCUCGUUAGCGCAGUAGGUAGCGCGUCAGUCUCAUAAUC
>D_Site_84
UAGGUGCCUCGUUAGCGCAGUAGGUAGCGCGUCAGUCUCAU
>D_Site_85
UGCCGUGAUCGUAUAGUGGUUAGUACUCUGCGUUGUGGCCG
>D_Site_86
UUGCCGUGAUCGUAUAGUGGUUAGUACUCUGCGUUGUGGCC
>D_Site_87
AGCUUGCCGUGAUCGUAUAGUGGUUAGUACUCUGCGUUGUG
>D_Site_88
GUUAAGAUGGCAGAGCCCGGUAAUCGCAUAAAACUUAAAAC
>D_Site_89
GCUCCCUGGUGGUCUAGUGGUUAGGAUUCGGCGCUCUCACC
>D_Site_90
GCUCCCUGGUGGUCUAGUGGUUAGGAUUCGGCGCUCUCACC
>D_Site_91
GCUCCCUGGUGGUCUAGUGGUUAGGAUUCGGCGCUCUCACC
>D_Site_92
ACUCCCUGGUGGUCUAGUGGUUAGGAUUCGGCGCUCUCACC
>D_Site_93
AGCCAGUUUCCGUAGUGUAGUGGUUAUCACGUUCGCCUCAC
>D_Site_94
CAGUUUCCGUAGUGUAGUGGUUAUCACGUUCGCCUCACACG
>D_Site_95
AGUUUCCGUAGUGUAGUGGUUAUCACGUUCGCCUCACACGC
>D_Site_96
UUCGCCUCACACGCGAAAGGUCCCCGGUUCGAAACCGGGCG
>D_Site_97
CCUCCCUGGUGGUCUAGUGGUUAGGAUUCGGCGCUCUCACC
>D_Site_98
CGUCGCCGAAAUAGCUCAGUUGGGAGAGCGUUAGACUGAAG
>D_Site_99
GCGUCGCCGAAAUAGCUCAGUUGGGAGAGCGUUAGACUGAA
>D_Site_100
GUGUAGUUUCCGUAGUGUAGUGGUUAUCACGUUCGCCUCAC
>D_Site_101
UAGUUUCCGUAGUGUAGUGGUUAUCACGUUCGCCUCACACG
>D_Site_102
AGUUUCCGUAGUGUAGUGGUUAUCACGUUCGCCUCACACGC
>D_Site_103
UUCGCCUCACACGCGAAAGGUCCCCGGUUCGAAACCGGGCG
>D_Site_104
UGAGACUCUUAAUCUCAGGGUCGUGGGUUCGAGCCCCACGU
>D_Site_105
CGCCCGGCUAGCUCAGUCGGUAGAGCAUGAGACUCUUAAUC
>D_Site_106
ACAGCGCCCGGCUAGCUCAGUCGGUAGAGCAUGAGACUCUU
>D_Site_107
CGUGAGUUUCCGUAGUGUAGUGGUUAUCACGUUCGCCUAAC
>D_Site_108
GAGUUUCCGUAGUGUAGUGGUUAUCACGUUCGCCUAACACG
>D_Site_109
AGUUUCCGUAGUGUAGUGGUUAUCACGUUCGCCUAACACGC
>D_Site_110
UUCGCCUAACACGCGAAAGGUCCCCGGUUCGAAACCGGGCG
>D_Site_111
CUUCCCUGGUGGUCUAGUGGUUAGGAUUCGGCGCUCUCACC
>D_Site_112
CAGCUGGCCGGUUAGCUCAGUUGGUUAGAGCGUGGUGCUAA
>D_Site_113
AGCUGGCCGGUUAGCUCAGUUGGUUAGAGCGUGGUGCUAAU
>D_Site_114
UGGCCGGUUAGCUCAGUUGGUUAGAGCGUGGUGCUAAUAAC
>D_Site_115
GGCCGGUUAGCUCAGUUGGUUAGAGCGUGGUGCUAAUAACG
>D_Site_116
UGGUGCUAAUAACGCCAAGGUCGCGGGUUCGAUCCCCGUAC
>D_Site_117
UGGUGCUAAUAACGCCAAGGUCGCGGGUUCGAUCCCCGUAC
>D_Site_118
GGCCGGUUAGCUCAGUUGGUUAGAGCGUGGUGCUAAUAACG
>D_Site_119
UGGCCGGUUAGCUCAGUUGGUUAGAGCGUGGUGCUAAUAAC
>D_Site_120
CUCUGGCCGGUUAGCUCAGUUGGUUAGAGCGUGGUGCUAAU
>D_Site_121
UCUCUGGCCGGUUAGCUCAGUUGGUUAGAGCGUGGUGCUAA
>D_Site_122
GGGUUCCAUGGUGUAAUGGUUAGCACUCUGGACUCUGAAUC
>D_Site_123
GGGGUUCCAUGGUGUAAUGGUUAGCACUCUGGACUCUGAAU
>D_Site_124
GAGGGGGUUCCAUGGUGUAAUGGUUAGCACUCUGGACUCUG
>D_Site_125
AGGUCCCAUGGUGUAAUGGUUAGCACUCUGGACUUUGAAUC
>D_Site_126
CAGGUCCCAUGGUGUAAUGGUUAGCACUCUGGACUUUGAAU
>D_Site_127
CAGCAGGUCCCAUGGUGUAAUGGUUAGCACUCUGGACUUUG
>D_Site_128
UGGGACUCUUAAUCCCAGGGUCGUGGGUUCGAGCCCCACGU
>D_Site_129
UGCCCGGCUAGCUCAGUCGGUAGAGCAUGGGACUCUUAAUC
>D_Site_130
CAUCUGCCCGGCUAGCUCAGUCGGUAGAGCAUGGGACUCUU
>D_Site_131
CGUCUGGCCGGUUAGCUCAGUUGGUUAGAGCGUGGUGCUAA
>D_Site_132
GUCUGGCCGGUUAGCUCAGUUGGUUAGAGCGUGGUGCUAAU
>D_Site_133
UGGCCGGUUAGCUCAGUUGGUUAGAGCGUGGUGCUAAUAAC
>D_Site_134
GGCCGGUUAGCUCAGUUGGUUAGAGCGUGGUGCUAAUAACG
>D_Site_135
UGGUGCUAAUAACGCCAAGGUCGCGGGUUCGAUCCCCGUAC
>D_Site_136
UUUCCCUGGUGGUCUAGUGGUUAGGAUUCGGCGCUCUCACC
>D_Site_137
GCGUGGCCGAAAUAGCUCAGUUGGGAGAGCGUUAGACUGAA
>D_Site_138
CGUGGCCGAAAUAGCUCAGUUGGGAGAGCGUUAGACUGAAG
>D_Site_139
GCGGUGGUUCCAUGGUGUAAUGGUUAGCACUCUGGACUCUG
>D_Site_140
GUGGUUCCAUGGUGUAAUGGUUAGCACUCUGGACUCUGAAU
>D_Site_141
UGGUUCCAUGGUGUAAUGGUUAGCACUCUGGACUCUGAAUC
>D_Site_142
GGGUCCCAUGGUGUAAUGGUUAGCACUCUGGACUUUGAAUC
>D_Site_143
UGGGUCCCAUGGUGUAAUGGUUAGCACUCUGGACUUUGAAU
>D_Site_144
UUGUGGGUCCCAUGGUGUAAUGGUUAGCACUCUGGACUUUG
>D_Site_145
CUGGGCCCAUAACCCAGAGGUCGAUGGAUCGAAACCAUCCU
>D_Site_146
UGGUGCUAAUAACGCCAAGGUCGCGGGUUCGAUCCCCGUAC
>D_Site_147
GGCCGGUUAGCUCAGUUGGUUAGAGCGUGGUGCUAAUAACG
>D_Site_148
UGGCCGGUUAGCUCAGUUGGUUAGAGCGUGGUGCUAAUAAC
>D_Site_149
ACCUGGCCGGUUAGCUCAGUUGGUUAGAGCGUGGUGCUAAU
>D_Site_150
GACCUGGCCGGUUAGCUCAGUUGGUUAGAGCGUGGUGCUAA
>D_Site_151
UGGUGCUAAUAACGCCAAGGUCGCGGGUUCGAUCCCCGUAC
>D_Site_152
GGCCGGUUAGCUCAGUUGGUUAGAGCGUGGUGCUAAUAACG
>D_Site_153
UGGCCGGUUAGCUCAGUUGGUUAGAGCGUGGUGCUAAUAAC
>D_Site_154
AUCUGGCCGGUUAGCUCAGUUGGUUAGAGCGUGGUGCUAAU
>D_Site_155
CAUCUGGCCGGUUAGCUCAGUUGGUUAGAGCGUGGUGCUAA
>D_Site_156
CCGAGCCGAAAUAGCUCAGUUGGGAGAGCGUUAGACUGAAG
>D_Site_157
ACCGAGCCGAAAUAGCUCAGUUGGGAGAGCGUUAGACUGAA
>D_Site_158
CUGGGCCCAUAACCCAGAGGUCGAUAGAUCGAAACCAUCCU
>D_Site_159
UGUGAGGUUCCAUGGUGUAAUGGUUAGCACUCUGGACUCUG
>D_Site_160
GAGGUUCCAUGGUGUAAUGGUUAGCACUCUGGACUCUGAAU
>D_Site_161
AGGUUCCAUGGUGUAAUGGUUAGCACUCUGGACUCUGAAUC
>D_Site_162
CUGGGCCCAUAACCCAGAGGUCGAUGGAUCGAAACCAUCCU
>D_Site_163
GGGUUCCAUGGUGUAAUGGUUAGCACUCUGGACUCUGAAUC
>D_Site_164
GGGGUUCCAUGGUGUAAUGGUUAGCACUCUGGACUCUGAAU
>D_Site_165
UGUGGGGUUCCAUGGUGUAAUGGUUAGCACUCUGGACUCUG
>D_Site_166
CUGGGCCCAUAACCCAGAGGUCGAUGGAUCGAAACCAUCCU
>D_Site_167
UCUGACUACGGAUCAGAAGAUUCUAGGUUCGACUCCUGGCU
>D_Site_168
CGGGCCAGUGGCGCAAUGGAUAACGCGUCUGACUACGGAUC
>D_Site_169
GUGGCGGGCCAGUGGCGCAAUGGAUAACGCGUCUGACUACG
>D_Site_170
GUGUUGUUUCCGUAGUGUAGUGGUUAUCACGUUCGCCUCAC
>D_Site_171
UUGUUUCCGUAGUGUAGUGGUUAUCACGUUCGCCUCACACG
>D_Site_172
UGUUUCCGUAGUGUAGUGGUUAUCACGUUCGCCUCACACGC
>D_Site_173
UUCGCCUCACACGCGAAAGGUCCCCGGUUCGAAACCGGGCG
>D_Site_174
GAGCUGGCCGGUUAGCUCAGUUGGUUAGAGCGUGGUGCUAA
>D_Site_175
AGCUGGCCGGUUAGCUCAGUUGGUUAGAGCGUGGUGCUAAU
>D_Site_176
UGGCCGGUUAGCUCAGUUGGUUAGAGCGUGGUGCUAAUAAC
>D_Site_177
GGCCGGUUAGCUCAGUUGGUUAGAGCGUGGUGCUAAUAACG
>D_Site_178
UGGUGCUAAUAACGCCAAGGUCGCGGGUUCGAUCCCCGUAC
>D_Site_179
UGGUGCUAAUAACGCCAAGGUCGCGGGUUCGAUCCCCGUAC
>D_Site_180
GGCCGGUUAGCUCAGUUGGUUAGAGCGUGGUGCUAAUAACG
>D_Site_181
UGGCCGGUUAGCUCAGUUGGUUAGAGCGUGGUGCUAAUAAC
>D_Site_182
GUCUGGCCGGUUAGCUCAGUUGGUUAGAGCGUGGUGCUAAU
>D_Site_183
UGUCUGGCCGGUUAGCUCAGUUGGUUAGAGCGUGGUGCUAA
>D_Site_184
CAUGUGCCCGGCUAGCUCAGUCGGUAGAGCAUGAGACUCUU
>D_Site_185
UGCCCGGCUAGCUCAGUCGGUAGAGCAUGAGACUCUUAAUC
>D_Site_186
UGAGACUCUUAAUCUCAGGGUCGUGGGUUCGAGCCCCACGU
>D_Site_187
UGGUGCUAAUAACGCCAAGGUCGCGGGUUCGAUCCCCGUAC
>D_Site_188
GGCCGGUUAGCUCAGUUGGUUAGAGCGUGGUGCUAAUAACG
>D_Site_189
UGGCCGGUUAGCUCAGUUGGUUAGAGCGUGGUGCUAAUAAC
>D_Site_190
GUCUGGCCGGUUAGCUCAGUUGGUUAGAGCGUGGUGCUAAU
>D_Site_191
GGUCUGGCCGGUUAGCUCAGUUGGUUAGAGCGUGGUGCUAA
>D_Site_192
UUCGCCUCACACGCGAAAGGUCCCCGGUUCGAAACCGGGCG
>D_Site_193
AGUUUCCGUAGUGUAGUGGUUAUCACGUUCGCCUCACACGC
>D_Site_194
GAGUUUCCGUAGUGUAGUGGUUAUCACGUUCGCCUCACACG
>D_Site_195
AGCGAGUUUCCGUAGUGUAGUGGUUAUCACGUUCGCCUCAC
>D_Site_196
UCUGACUACGGAUCAGAAGAUUCCAGGUUCGACUCCUGGCU
>D_Site_197
AGGGCCAGUGGCGCAAUGGAUAACGCGUCUGACUACGGAUC
>D_Site_198
GUACAGGGCCAGUGGCGCAAUGGAUAACGCGUCUGACUACG
>D_Site_199
CUGGGCCCAUAACCCAGAGGUCGAUGGAUCGAAACCAUCCU
>D_Site_200
UCUGACUACGGAUCAGAAGAUUCCAGGUUCGACUCCUGGCU
>D_Site_201
UGGGCCAGUGGCGCAAUGGAUAACGCGUCUGACUACGGAUC
>D_Site_202
UAGGUGGGCCAGUGGCGCAAUGGAUAACGCGUCUGACUACG
>D_Site_203
CUGGGCCCAUAACCCAGAGGUCGAUGGAUCGAAACCAUCCU
>D_Site_204
CUGGGCCCAUAACCCAGAGGUCGAUGGAUCGAAACCAUCCU
>D_Site_205
UCUGCGGGCCAGUGGCGCAAUGGAUAACGCGUCUGACUACG
>D_Site_206
CGGGCCAGUGGCGCAAUGGAUAACGCGUCUGACUACGGAUC
>D_Site_207
UCUGACUACGGAUCAGAAGAUUCCAGGUUCGACUCCUGGCU
>D_Site_208
CAGCGCCGAAAUAGCUCAGUUGGGAGAGCGUUAGACUGAAG
>D_Site_209
ACAGCGCCGAAAUAGCUCAGUUGGGAGAGCGUUAGACUGAA
>D_Site_210
UCAGUCUCAUAAUCUGAAGGUCGUGAGUUCGAUCCUCACAC
>D_Site_211
UGCCUCGUUAGCGCAGUAGGUAGCGCGUCAGUCUCAUAAUC
>D_Site_212
UAGGUGCCUCGUUAGCGCAGUAGGUAGCGCGUCAGUCUCAU
>D_Site_213
CAGUCGCCCGGCUAGCUCAGUCGGUAGAGCAUGAGACUCUU
>D_Site_214
CGCCCGGCUAGCUCAGUCGGUAGAGCAUGAGACUCUUAAUC
>D_Site_215
UGAGACUCUUAAUCUCAGGGUCGUGGGUUCGAGCCCCACGU
>D_Site_216
UGAGACUCUUAAUCUCAGGGUCGUGGGUUCGAGCCCCACGU
>D_Site_217
CGCCCGGCUAGCUCAGUCGGUAGAGCAUGAGACUCUUAAUC
>D_Site_218
CAGUCGCCCGGCUAGCUCAGUCGGUAGAGCAUGAGACUCUU
>D_Site_219
UCACCGCCCGGCUAGCUCAGUCGGUAGAGCAUGAGACUCUU
>D_Site_220
CGCCCGGCUAGCUCAGUCGGUAGAGCAUGAGACUCUUAAUC
>D_Site_221
UGAGACUCUUAAUCUCAGGGUCGUGGGUUCGAGCCCCACGU
>D_Site_222
GCACAGCCGAAAUAGCUCAGUUGGGAGAGCGUUAGACUGAA
>D_Site_223
CACAGCCGAAAUAGCUCAGUUGGGAGAGCGUUAGACUGAAG
>D_Site_224
ACCAAGUUUCCGUAGUGUAGUGGUUAUCACGUUCGCCUAAC
>D_Site_225
AAGUUUCCGUAGUGUAGUGGUUAUCACGUUCGCCUAACACG
>D_Site_226
AGUUUCCGUAGUGUAGUGGUUAUCACGUUCGCCUAACACGC
>D_Site_227
UUCGCCUAACACGCGAAAGGUCCCCGGUUCGAAACCGGGCG
>D_Site_228
CUGGGCCCAUAACCCAGAGGUCGAUGGAUCGAAACCAUCCU
>D_Site_229
AGGUGGUUUCCGUAGUGUAGUGGUUAUCACGUUCGCCUCAC
>D_Site_230
UGGUUUCCGUAGUGUAGUGGUUAUCACGUUCGCCUCACACG
>D_Site_231
GGUUUCCGUAGUGUAGUGGUUAUCACGUUCGCCUCACACGC
>D_Site_232
UUCGCCUCACACGCGAAAGGUCCCCGGUUCGAAACCGGGCG
>D_Site_233
AGGUUCCAUGGUGUAAUGGUUAGCACUCUGGACUCUGAAUC
>D_Site_234
UAGGUUCCAUGGUGUAAUGGUUAGCACUCUGGACUCUGAAU
>D_Site_235
GUGUAGGUUCCAUGGUGUAAUGGUUAGCACUCUGGACUCUG
>D_Site_236
GGGUUCCAUGGUGUAAUGGUUAGCACUCUGGACUCUGAAUC
>D_Site_237
UGGGUUCCAUGGUGUAAUGGUUAGCACUCUGGACUCUGAAU
>D_Site_238
ACAUGGGUUCCAUGGUGUAAUGGUUAGCACUCUGGACUCUG
>D_Site_239
GAAGUGCCCGGCUAGCUCAGUCGGUAGAGCAUGAGACUCUU
>D_Site_240
UGCCCGGCUAGCUCAGUCGGUAGAGCAUGAGACUCUUAAUC
>D_Site_241
UGAGACUCUUAAUCUCAGGGUCGUGGGUUCGAGCCCCACGU
>D_Site_242
AUAUGGGUUCCAUGGUGUAAUGGUUAGCACUCUGGACUCUG
>D_Site_243
UGGGUUCCAUGGUGUAAUGGUUAGCACUCUGGACUCUGAAU
>D_Site_244
GGGUUCCAUGGUGUAAUGGUUAGCACUCUGGACUCUGAAUC
>D_Site_245
UGAGACUCUUAAUCUCAGGGUCGUGGGUUCGAGCCCCACGU
>D_Site_246
GGCCCGGCUAGCUCAGUCGGUAGAGCAUGAGACUCUUAAUC
>D_Site_247
UCAAGGCCCGGCUAGCUCAGUCGGUAGAGCAUGAGACUCUU
>D_Site_248
CUUCCCUGGUGGUCUAGUGGUUAGGAUUCGGCGCUCUCACC
>D_Site_249
CUUCCCUGGUGGUCUAGUGGUUAGGAUUCGGCGCUCUCACC
>D_Site_250
AGCCGCCGAAAUAGCUCAGUUGGGAGAGCGUUAGACUGAAG
>D_Site_251
CAGCCGCCGAAAUAGCUCAGUUGGGAGAGCGUUAGACUGAA
>D_Site_252
UCAGUCUCAUAAUCUGAAGGUCGUGAGUUCGAUCCUCACAC
>D_Site_253
AGCCUCGUUAGCGCAGUAGGUAGCGCGUCAGUCUCAUAAUC
>D_Site_254
AAGGAGCCUCGUUAGCGCAGUAGGUAGCGCGUCAGUCUCAU
>D_Site_255
GUGCUGGUUCCAUGGUGUAAUGGUUAGCACUCUGGACUCUG
>D_Site_256
CUGGUUCCAUGGUGUAAUGGUUAGCACUCUGGACUCUGAAU
>D_Site_257
UGGUUCCAUGGUGUAAUGGUUAGCACUCUGGACUCUGAAUC
>D_Site_258
UGGGACUCUUAAUCCCAGGGUCGUGGGUUCGAGCCCCACGU
>D_Site_259
UGCCCGGCUAGCUCAGUCGGUAGAGCAUGGGACUCUUAAUC
>D_Site_260
CAGCUGCCCGGCUAGCUCAGUCGGUAGAGCAUGGGACUCUU
>D_Site_261
UCUGACUACGGAUCAGAAGAUUCUAGGUUCGACUCCUGGCU
>D_Site_262
CGGGCCAGUGGCGCAAUGGAUAACGCGUCUGACUACGGAUC
>D_Site_263
GCACCGGGCCAGUGGCGCAAUGGAUAACGCGUCUGACUACG
>D_Site_264
AGUACGGGCGUGUGGUCUAGUGGUAUGAUUCUCGCUUUGGG
>D_Site_265
ACGGGCGUGUGGUCUAGUGGUAUGAUUCUCGCUUUGGGCGA
>D_Site_266
GAGUUGGGCACAUGGCGCAGUUGGUAGCGCGCUUCCCUUGC
>D_Site_267
AGUUGGGCACAUGGCGCAGUUGGUAGCGCGCUUCCCUUGCA
>D_Site_268
UGGGCACAUGGCGCAGUUGGUAGCGCGCUUCCCUUGCAAGG
>D_Site_269
CUUCCCUUGCAAGGAAGAGGUCAUCGGUUCGAUUCCGGUUG
>D_Site_270
GUGGUUGUUUGGCCGAGCGGUCUAAGGCGCCUGAUUCAAGA
>D_Site_271
GGUUGUUUGGCCGAGCGGUCUAAGGCGCCUGAUUCAAGAAA
>D_Site_272
UGGCAACUUGGCCGAGUGGUUAAGGCGAAAGAUUAGAAAUC
>D_Site_273
UUGGCAACUUGGCCGAGUGGUUAAGGCGAAAGAUUAGAAAU
>D_Site_274
AUUUUGGCAACUUGGCCGAGUGGUUAAGGCGAAAGAUUAGA
>D_Site_275
UUCGUGGAGGGUUGGCCGAGUGGUCUAAGGCGGCAGACUUA
>D_Site_276
GUGGAGGGUUGGCCGAGUGGUCUAAGGCGGCAGACUUAAGA
>D_Site_277
GGAGGGUUGGCCGAGUGGUCUAAGGCGGCAGACUUAAGAUC
>D_Site_278
AUCAAGGUCUCUUGGCCCAGUUGGUUAAGGCACCGUGCUAA
>D_Site_279
UCAAGGUCUCUUGGCCCAGUUGGUUAAGGCACCGUGCUAAU
>D_Site_280
AGGUCUCUUGGCCCAGUUGGUUAAGGCACCGUGCUAAUAAC
>D_Site_281
GGUCUCUUGGCCCAGUUGGUUAAGGCACCGUGCUAAUAACG
>D_Site_282
CCGUGCUAAUAACGCGGGGAUCAGCGGUUCGAUCCCGCUAG
>D_Site_283
AAGCGCAAGUGGUUUAGUGGUAAAAUCCAACGUUGCCAUCG
>D_Site_284
AAUAAGCGCAAGUGGUUUAGUGGUAAAAUCCAACGUUGCCA
>D_Site_285
AACGAGGCAACUUGGCCGAGUGGUUAAGGCGAAAGAUUAGA
>D_Site_286
GAGGCAACUUGGCCGAGUGGUUAAGGCGAAAGAUUAGAAAU
>D_Site_287
AGGCAACUUGGCCGAGUGGUUAAGGCGAAAGAUUAGAAAUC
>D_Site_288
AAACUGCUUCUAUGGCCAAGUUGGUAAGGCGCCACACUAGU
>D_Site_289
AACUGCUUCUAUGGCCAAGUUGGUAAGGCGCCACACUAGUA
>D_Site_290
UGCUUCUAUGGCCAAGUUGGUAAGGCGCCACACUAGUAAUG
>D_Site_291
CCACACUAGUAAUGUGGAGAUCAUCGGUUCAAAUCCGAUUG
>D_Site_292
UCGCCUUUACACGGCGAAGAUCCCGAGUUCGAACCUCGGUU
>D_Site_293
GGGUCCAAUGGUCCAGUGGUUCAAGACGUCGCCUUUACACG
>D_Site_294
CGGGUCCAAUGGUCCAGUGGUUCAAGACGUCGCCUUUACAC
>D_Site_295
UUCCGGGUCCAAUGGUCCAGUGGUUCAAGACGUCGCCUUUA
>D_Site_296
UAUACGGAGGGUUGGCCGAGUGGUCUAAGGCGGCAGACUUA
>D_Site_297
ACGGAGGGUUGGCCGAGUGGUCUAAGGCGGCAGACUUAAGA
>D_Site_298
GGAGGGUUGGCCGAGUGGUCUAAGGCGGCAGACUUAAGAUC
>D_Site_299
UAGUAGCUCGCGUGGCGUAAUGGCAACGCGUCUGACUUCUA
>D_Site_300
UCUGACUUCUAAUCAGAAGAUUAUGGGUUCGACCCCCAUCG
>D_Site_301
UUUCUUCCGUGAUAGUUUAAUGGUCAGAAUGGGCGCUUGUC
>D_Site_302
CUUCCGUGAUAGUUUAAUGGUCAGAAUGGGCGCUUGUCGCG
>D_Site_303
GCAGAUUGCAAAUCUGUUGGUCCUUAGUUCGAUCCUGAGUG
>D_Site_304
AAGCUCGUAUGGCGCAGUGGUAGCGCAGCAGAUUGCAAAUC
>D_Site_305
AGAAAGCUCGUAUGGCGCAGUGGUAGCGCAGCAGAUUGCAA
>D_Site_306
AUCCGAUAUAGUGUAACGGCUAUCACAUCACGCUUUCACCG
>D_Site_307
AUCCGAUAUAGUGUAACGGCUAUCACAUCACGCUUUCACCG
>D_Site_308
UUGGUUGUUUGGCCGAGCGGUCUAAGGCGCCUGAUUCAAGA
>D_Site_309
GGUUGUUUGGCCGAGCGGUCUAAGGCGCCUGAUUCAAGAAA
>D_Site_310
AAAAUGACUCCAUGGCCAAGUUGGUUAAGGCGUGCGACUGU
>D_Site_311
AAAUGACUCCAUGGCCAAGUUGGUUAAGGCGUGCGACUGUU
>D_Site_312
UGACUCCAUGGCCAAGUUGGUUAAGGCGUGCGACUGUUAAU
>D_Site_313
GACUCCAUGGCCAAGUUGGUUAAGGCGUGCGACUGUUAAUC
>D_Site_314
UGCGACUGUUAAUCGCAAGAUCGUGAGUUCAACCCUCACUG
>D_Site_315
UAGCGCAAGUGGUUUAGUGGUAAAAUCCAACGUUGCCAUCG
>D_Site_316
UACUAGCGCAAGUGGUUUAGUGGUAAAAUCCAACGUUGCCA
>D_Site_317
UGUUGAGCGCCGUGGCGCAGUGGAAGCGCGCAGGGCUCAUA
>D_Site_318
CAGGGCUCAUAACCCUGAUGUCCUCGGAUCGAAACCGAGCG
>D_Site_319
AGCCUUGUUGGCGCAAUCGGUAGCGCGUAUGACUCUUAAUC
>D_Site_320
AAAGAGCCUUGUUGGCGCAAUCGGUAGCGCGUAUGACUCUU
>D_Site_321
UGGUCCUAUAGUGUAGUGGUUAUCACUUUCGGUUUUGAUCC
>D_Site_322
CUGGUCCUAUAGUGUAGUGGUUAUCACUUUCGGUUUUGAUC
>D_Site_323
GUCCUGGUCCUAUAGUGUAGUGGUUAUCACUUUCGGUUUUG
>D_Site_324
GAAAUGGCACUAUGGCCGAGUGGUUAAGGCGAGAGACUCGA
>D_Site_325
AUGGCACUAUGGCCGAGUGGUUAAGGCGAGAGACUCGAAUG
>D_Site_326
UGGCACUAUGGCCGAGUGGUUAAGGCGAGAGACUCGAAUGG
>D_Site_327
AUUAAGCUUCUAUGGCCAAGUUGGUAAGGCGCCACACUAGU
>D_Site_328
UUAAGCUUCUAUGGCCAAGUUGGUAAGGCGCCACACUAGUA
>D_Site_329
AGCUUCUAUGGCCAAGUUGGUAAGGCGCCACACUAGUAAUG
>D_Site_330
CCACACUAGUAAUGUGGAGAUCAUCGGUUCAAAUCCGAUUG
>D_Site_331
ACUUAGCGCAAGUGGUUUAGUGGUAAAAUCCAACGUUGCCA
>D_Site_332
UAGCGCAAGUGGUUUAGUGGUAAAAUCCAACGUUGCCAUCG
>D_Site_333
ACUCAUCCUUGUUAGCUCAGUUGGUAGAGCGUUCGGCUUUU
>D_Site_334
CUCAUCCUUGUUAGCUCAGUUGGUAGAGCGUUCGGCUUUUA
>D_Site_335
AUCCUUGUUAGCUCAGUUGGUAGAGCGUUCGGCUUUUAAGC
>D_Site_336
UAAGCAAGGAUACCGAAAUGUCAGGGGUUCGAGCCCCCUAU
>D_Site_337
AUAUUGGGCGUGUGGCGUAGUCGGUAGCGCGCUCCCUUAGC
>D_Site_338
UGGGCGUGUGGCGUAGUCGGUAGCGCGCUCCCUUAGCAUGG
>D_Site_339
CUCCCUUAGCAUGGGAGAGGUCUCCGGUUCGAUUCCGGACU
>D_Site_340
CCACACUAGUAAUGUGGAGAUCAUCGGUUCAAAUCCGAUUG
>D_Site_341
AGCUUCUAUGGCCAAGUUGGUAAGGCGCCACACUAGUAAUG
>D_Site_342
AGAAGCUUCUAUGGCCAAGUUGGUAAGGCGCCACACUAGUA
>D_Site_343
CAGAAGCUUCUAUGGCCAAGUUGGUAAGGCGCCACACUAGU
>D_Site_344
AGUAAGGCAACUUGGCCGAGUGGUUAAGGCGAAAGAUUAGA
>D_Site_345
AAGGCAACUUGGCCGAGUGGUUAAGGCGAAAGAUUAGAAAU
>D_Site_346
AGGCAACUUGGCCGAGUGGUUAAGGCGAAAGAUUAGAAAUC
>D_Site_347
UCGCCUUUACACGGCGAAGAUCCCGAGUUCGAACCUCGGUU
>D_Site_348
CGGUCCAAUGGUCCAGUGGUUCAAGACGUCGCCUUUACACG
>D_Site_349
CCGGUCCAAUGGUCCAGUGGUUCAAGACGUCGCCUUUACAC
>D_Site_350
UUUCCGGUCCAAUGGUCCAGUGGUUCAAGACGUCGCCUUUA
>D_Site_351
UUUACGGAGGGUUGGCCGAGUGGUCUAAGGCGGCAGACUUA
>D_Site_352
ACGGAGGGUUGGCCGAGUGGUCUAAGGCGGCAGACUUAAGA
>D_Site_353
GGAGGGUUGGCCGAGUGGUCUAAGGCGGCAGACUUAAGAUC
>D_Site_354
UUUAGGGUCCUAUAGUGUAGUGGUUAUCACUUUCGGUUUUG
>D_Site_355
AGGGUCCUAUAGUGUAGUGGUUAUCACUUUCGGUUUUGAUC
>D_Site_356
GGGUCCUAUAGUGUAGUGGUUAUCACUUUCGGUUUUGAUCC
>D_Site_357
UAGUAGCUCGCGUGGCGUAAUGGCAACGCGUCUGACUUCUA
>D_Site_358
UCUGACUUCUAAUCAGAAGAUUAUGGGUUCGACCCCCAUCG
>D_Site_359
UUUCUUCCGUGAUAGUUUAAUGGUCAGAAUGGGCGCUUGUC
>D_Site_360
CUUCCGUGAUAGUUUAAUGGUCAGAAUGGGCGCUUGUCGCG
>D_Site_361
UCUGGCUACGAACCAGAAGAUUCCAGGUUCAAGUCCUGGCG
>D_Site_362
UGUUCCUCGUGGCCCAAUGGUCACGGCGUCUGGCUACGAAC
>D_Site_363
UCUUGUUCCUCGUGGCCCAAUGGUCACGGCGUCUGGCUACG
>D_Site_364
CGGUCCUAUAGUGUAGUGGUUAUCACUUUCGGUUUUGAUCC
>D_Site_365
ACGGUCCUAUAGUGUAGUGGUUAUCACUUUCGGUUUUGAUC
>D_Site_366
GUUACGGUCCUAUAGUGUAGUGGUUAUCACUUUCGGUUUUG
>D_Site_367
CCGUGCUAAUAACGCGGGGAUCAGCGGUUCGAUCCCGCUAG
>D_Site_368
GGUCUCUUGGCCCAGUUGGUUAAGGCACCGUGCUAAUAACG
>D_Site_369
UGGUCUCUUGGCCCAGUUGGUUAAGGCACCGUGCUAAUAAC
>D_Site_370
AAUUGGUCUCUUGGCCCAGUUGGUUAAGGCACCGUGCUAAU
>D_Site_371
AAAUUGGUCUCUUGGCCCAGUUGGUUAAGGCACCGUGCUAA
>D_Site_372
CGGUCCUAUAGUGUAGUGGUUAUCACUUUCGGUUUUGAUCC
>D_Site_373
UCGGUCCUAUAGUGUAGUGGUUAUCACUUUCGGUUUUGAUC
>D_Site_374
UUGUCGGUCCUAUAGUGUAGUGGUUAUCACUUUCGGUUUUG
>D_Site_375
AAAAUGCUCGUGUAGCUCAGUGGUUAGAGCUUCGUGCUUAU
>D_Site_376
AUGCUCGUGUAGCUCAGUGGUUAGAGCUUCGUGCUUAUAGC
>D_Site_377
UGCUCGUGUAGCUCAGUGGUUAGAGCUUCGUGCUUAUAGCA
>D_Site_378
CUUUAAAAGCAACGCGACCGUCGUGGGUUCAAACCCCACCU
>D_Site_379
AUCGACUCUCGGUAGCCAAGUUGGUUUAAGGCGCAAGACUG
>D_Site_380
UCGACUCUCGGUAGCCAAGUUGGUUUAAGGCGCAAGACUGU
>D_Site_381
ACUCUCGGUAGCCAAGUUGGUUUAAGGCGCAAGACUGUAAU
>D_Site_382
CUCUCGGUAGCCAAGUUGGUUUAAGGCGCAAGACUGUAAUU
>D_Site_383
UCUCGGUAGCCAAGUUGGUUUAAGGCGCAAGACUGUAAUUU
>D_Site_384
AUCACUACGAAAUCUUGAGAUCGGGCGUUCGACUCGCCCCC
>D_Site_385
AGGCAACUUGGCCGAGUGGUUAAGGCGAAAGAUUAGAAAUC
>D_Site_386
GAGGCAACUUGGCCGAGUGGUUAAGGCGAAAGAUUAGAAAU
>D_Site_387
AUUGAGGCAACUUGGCCGAGUGGUUAAGGCGAAAGAUUAGA
>D_Site_388
UGUGAGCGCAAGUGGUUUAGUGGUAAAAUCCAACGUUGCCA
>D_Site_389
GAGCGCAAGUGGUUUAGUGGUAAAAUCCAACGUUGCCAUCG
>D_Site_390
AUCCGAUGUAGUGUAACGGCUAUCACAUCACGUUCUCACCG
>D_Site_391
UUGCCUUCACACGGCAAAGGUCCCGAGUUCGAUCCUCGGUU
>D_Site_392
UGUUCCAAUAGUGUAGCGGCUAUCACGUUGCCUUCACACGG
>D_Site_393
GUUAGCGGACUUAGCUCAGUUGGGAGAGCGCCAGACUGAAG
>D_Site_394
UGUUAGCGGACUUAGCUCAGUUGGGAGAGCGCCAGACUGAA
>D_Site_395
ACAAAGCUUCAGUAGCUCAGUAGGAAGAGCGUCAGUCUCAU
>D_Site_396
UCAGUCUCAUAAUCUGAAGGUCGAGAGUUCGAACCUCCCCU
>D_Site_397
AAAUAGCCUUGUUGGCGCAAUCGGUAGCGCGUAUGACUCUU
>D_Site_398
AGCCUUGUUGGCGCAAUCGGUAGCGCGUAUGACUCUUAAUC
>D_Site_399
AGCCUUGUUGGCGCAAUCGGUAGCGCGUAUGACUCUUAAUC
>D_Site_400
AAAUAGCCUUGUUGGCGCAAUCGGUAGCGCGUAUGACUCUU
>D_Site_401
UACGAGCUUCUAUGGCCAAGUUGGUAAGGCGCCACACUAGU
>D_Site_402
ACGAGCUUCUAUGGCCAAGUUGGUAAGGCGCCACACUAGUA
>D_Site_403
AGCUUCUAUGGCCAAGUUGGUAAGGCGCCACACUAGUAAUG
>D_Site_404
CCACACUAGUAAUGUGGAGAUCAUCGGUUCAAAUCCGAUUG
>D_Site_405
CCGUGCUAAUAACGCGGGGAUCAGCGGUUCGAUCCCGCUAG
>D_Site_406
GGUCUCUUGGCCCAGUUGGUUAAGGCACCGUGCUAAUAACG
>D_Site_407
UGGUCUCUUGGCCCAGUUGGUUAAGGCACCGUGCUAAUAAC
>D_Site_408
UCCUGGUCUCUUGGCCCAGUUGGUUAAGGCACCGUGCUAAU
>D_Site_409
UUCCUGGUCUCUUGGCCCAGUUGGUUAAGGCACCGUGCUAA
>D_Site_410
AUCCGAUGUAGUGUAACGGCUAUCACAUCACGUUCUCACCG
>D_Site_411
UAUCUGGUCUCUUGGCCCAGUUGGUUAAGGCACCGUGCUAA
>D_Site_412
AUCUGGUCUCUUGGCCCAGUUGGUUAAGGCACCGUGCUAAU
>D_Site_413
UGGUCUCUUGGCCCAGUUGGUUAAGGCACCGUGCUAAUAAC
>D_Site_414
GGUCUCUUGGCCCAGUUGGUUAAGGCACCGUGCUAAUAACG
>D_Site_415
CCGUGCUAAUAACGCGGGGAUCAGCGGUUCGAUCCCGCUAG
>D_Site_416
UUUUAGGCACUAUGGCCGAGUGGUUAAGGCGACAGACUUGA
>D_Site_417
UAGGCACUAUGGCCGAGUGGUUAAGGCGACAGACUUGAAAU
>D_Site_418
AGGCACUAUGGCCGAGUGGUUAAGGCGACAGACUUGAAAUC
>D_Site_419
AGCCUUGUUGGCGCAAUCGGUAGCGCGUAUGACUCUUAAUC
>D_Site_420
AAAUAGCCUUGUUGGCGCAAUCGGUAGCGCGUAUGACUCUU
>D_Site_421
AUUCCGUGAUAGUUUAAUGGUCAGAAUGGGCGCUUGUCGCG
>D_Site_422
AAUAUUCCGUGAUAGUUUAAUGGUCAGAAUGGGCGCUUGUC
>D_Site_423
UACGAGCUUCUAUGGCCAAGUUGGUAAGGCGCCACACUAGU
>D_Site_424
ACGAGCUUCUAUGGCCAAGUUGGUAAGGCGCCACACUAGUA
>D_Site_425
AGCUUCUAUGGCCAAGUUGGUAAGGCGCCACACUAGUAAUG
>D_Site_426
CCACACUAGUAAUGUGGAGAUCAUCGGUUCAAAUCCGAUUG
>D_Site_427
AAUCCGUGAUAGUUUAAUGGUCAGAAUGGGCGCUUGUCGCG
>D_Site_428
ACAAAUCCGUGAUAGUUUAAUGGUCAGAAUGGGCGCUUGUC
>D_Site_429
AUCCGAUAUAGUGUAACGGCUAUCACAUCACGCUUUCACCG
>D_Site_430
UACAGAUAGAAGCCAAAAGGUCAGGCGCUUUCUUUGGGAGA
>D_Site_431
AUAAUAAGGAUAUAGUUUAAUGGUAAAACAGUUGAUUUCAA
>D_Site_432
AUAAGGAUAUAGUUUAAUGGUAAAACAGUUGAUUUCAAAUC
>D_Site_433
CUUAAGGAUGGUUGACUGAGUGGUUUAAAGUGUGAUAUUUG
>D_Site_434
AAGGAUGGUUGACUGAGUGGUUUAAAGUGUGAUAUUUGAGC
>D_Site_435
UAAAGGUGAAUAUAUUUCAAUGGUAGAAAAUACGCUUGUGG
>D_Site_436
AGGUGAAUAUAUUUCAAUGGUAGAAAAUACGCUUGUGGUGC
>D_Site_437
UAAUAGCUAUUUUGGUGGAAUUGGUAGACACGAUACUCUUA
>D_Site_438
AGCUAUUUUGGUGGAAUUGGUAGACACGAUACUCUUAAGAU
>D_Site_439
CAAUAGAGAAUAUUGUUUAAUGGUAAAACAGUUGUCUUUUA
>D_Site_440
UAGAGAAUAUUGUUUAAUGGUAAAACAGUUGUCUUUUAAGC
>D_Site_441
AAAUAGCUCUCUUAGCUUAAUGGUUAAAGCAUAAUACUUCU
>D_Site_442
UAGCUCUCUUAGCUUAAUGGUUAAAGCAUAAUACUUCUAAU
>D_Site_443
AAUAAUAGAUAUAAGUUAAUUGGUAAACUGGAUGUCUUCCA
>D_Site_444
AAUAGAUAUAAGUUAAUUGGUAAACUGGAUGUCUUCCAAAC
>D_Site_445
UAAUAAAGGAAAAUUAACUAUAGGUAAAGUGGAUUAUUUGC
>D_Site_446
AAAGGAAAAUUAACUAUAGGUAAAGUGGAUUAUUUGCUAAG
>D_Site_447
CGUAUAUAUCUUUAAUUUAAUGGUAAAAUAUUAGAAUACGA
>D_Site_448
AUAUAUCUUUAAUUUAAUGGUAAAAUAUUAGAAUACGAAUC
>D_Site_449
AAAUAGAAACUAUAAUUCAAUUGGUUAGAAUAGUAUUUUGA
>D_Site_450
AAUAGAAACUAUAAUUCAAUUGGUUAGAAUAGUAUUUUGAU
>D_Site_451
AGAAACUAUAAUUCAAUUGGUUAGAAUAGUAUUUUGAUAAG
>D_Site_452
UAAGGAGGGAUUUUCAAUGUUGGUAGUUGGAGUUGAGCUGU
>D_Site_453
GGAGGGAUUUUCAAUGUUGGUAGUUGGAGUUGAGCUGUAAA
>D_Site_454
AAGGAGCUUGUAUAGUUUAAUUGGUUAAAACAUUUGUCUCA
>D_Site_455
AGGAGCUUGUAUAGUUUAAUUGGUUAAAACAUUUGUCUCAU
>D_Site_456
AGCUUGUAUAGUUUAAUUGGUUAAAACAUUUGUCUCAUAAA
>D_Site_457
AUAUAGCUUUUAUAGCUUAGUGGUAAAGCGAUAAAUUGAAG
>D_Site_458
UAGCUUUUAUAGCUUAGUGGUAAAGCGAUAAAUUGAAGAUU
>D_Site_459
AGGUAAAUAUAAUUUAAUGGUAAAAUGUAUGUUUUUAGGUG
>D_Site_460
AUAAGGUAAAUAUAAUUUAAUGGUAAAAUGUAUGUUUUUAG
>D_Site_461
AUAAAUGCAAUAUGAUGUAAUUGGUUAACAUUUUAGGGUCA
>D_Site_462
AUGCAAUAUGAUGUAAUUGGUUAACAUUUUAGGGUCAUGAC
>D_Site_463
AAGCGCAAGUGGUUUAGUGGUAAAAUCCAACGUUGCCAUCG
>D_Site_464
AGUAAGCGCAAGUGGUUUAGUGGUAAAAUCCAACGUUGCCA
>D_Site_465
GUUAUGGCAACUUGGCCGAGUGGUUAAGGCGAAAGAUUAGA
>D_Site_466
AUGGCAACUUGGCCGAGUGGUUAAGGCGAAAGAUUAGAAAU
>D_Site_467
UGGCAACUUGGCCGAGUGGUUAAGGCGAAAGAUUAGAAAUC
>D_Site_468
GGCUAAGCGCCGUGGCGCAGUGGAAGCGCGCAGGGCUCAUA
>D_Site_469
CAGGGCUCAUAACCCUGAUGUCCUCGGAUCGAAACCGAGCG
>D_Site_470
AGCCUUGUUGGCGCAAUCGGUAGCGCGUAUGACUCUUAAUC
>D_Site_471
AAAAAGCCUUGUUGGCGCAAUCGGUAGCGCGUAUGACUCUU
>D_Site_472
AUAAUGCUCGCGUGGCGUAAUGGCAACGCGUCUGACUUCUA
>D_Site_473
UCUGACUUCUAAUCAGAAGAUUAUGGGUUCGACCCCCAUCG
>D_Site_474
AUCCGAUAUAGUGUAACGGCUAUCACAUCACGCUUUCACCG
>D_Site_475
AGUUCGCCAUCUUAGUAUAGUGGUUAGUACACAUCGUUGUG
>D_Site_476
UCGCCAUCUUAGUAUAGUGGUUAGUACACAUCGUUGUGGCC
>D_Site_477
CGCCAUCUUAGUAUAGUGGUUAGUACACAUCGUUGUGGCCG
>D_Site_478
GUACUGGUCCUAUAGUGUAGUGGUUAUCACUUUCGGUUUUG
>D_Site_479
CUGGUCCUAUAGUGUAGUGGUUAUCACUUUCGGUUUUGAUC
>D_Site_480
UGGUCCUAUAGUGUAGUGGUUAUCACUUUCGGUUUUGAUCC
>D_Site_481
AGGCACUAUGGCCGAGUGGUUAAGGCGACAGACUUGAAAUC
>D_Site_482
UAGGCACUAUGGCCGAGUGGUUAAGGCGACAGACUUGAAAU
>D_Site_483
UGAUAGGCACUAUGGCCGAGUGGUUAAGGCGACAGACUUGA
>D_Site_484
CUUCCCUUGCAAGGAAGAGGUCAUCGGUUCGAUUCCGGUUG
>D_Site_485
UGGGCACAUGGCGCAGUUGGUAGCGCGCUUCCCUUGCAAGG
>D_Site_486
UUCUGGGCACAUGGCGCAGUUGGUAGCGCGCUUCCCUUGCA
>D_Site_487
AUUCUGGGCACAUGGCGCAGUUGGUAGCGCGCUUCCCUUGC
>D_Site_488
AUCCGAUAUAGUGUAACGGCUAUCACAUCACGCUUUCACCG
>D_Site_489
CGCCAUCUUAGUAUAGUGGUUAGUACACAUCGUUGUGGCCG
>D_Site_490
UCGCCAUCUUAGUAUAGUGGUUAGUACACAUCGUUGUGGCC
>D_Site_491
AAGUCGCCAUCUUAGUAUAGUGGUUAGUACACAUCGUUGUG
>D_Site_492
AGCCUUGUUGGCGCAAUCGGUAGCGCGUAUGACUCUUAAUC
>D_Site_493
UAAGAGCCUUGUUGGCGCAAUCGGUAGCGCGUAUGACUCUU
>D_Site_494
AAUUAGGUUUCGUGGUCUAGUCGGUUAUGGCAUCUGCUUAA
>D_Site_495
AGGUUUCGUGGUCUAGUCGGUUAUGGCAUCUGCUUAACACG
>D_Site_496
GGUUUCGUGGUCUAGUCGGUUAUGGCAUCUGCUUAACACGC
>D_Site_497
UCUGCUUAACACGCAGAACGUCCCCAGUUCGAUCCUGGGCG
>D_Site_498
CCGUGCUAAUAACGCGGGGAUCAGCGGUUCGAUCCCGCUAG
>D_Site_499
GGUCUCUUGGCCCAGUUGGUUAAGGCACCGUGCUAAUAACG
>D_Site_500
UGGUCUCUUGGCCCAGUUGGUUAAGGCACCGUGCUAAUAAC
>D_Site_501
AUUUGGUCUCUUGGCCCAGUUGGUUAAGGCACCGUGCUAAU
>D_Site_502
AAUUUGGUCUCUUGGCCCAGUUGGUUAAGGCACCGUGCUAA
>D_Site_503
UAAUUGGUUUCGUGGUCUAGUCGGUUAUGGCAUCUGCUUAA
>D_Site_504
UGGUUUCGUGGUCUAGUCGGUUAUGGCAUCUGCUUAACACG
>D_Site_505
GGUUUCGUGGUCUAGUCGGUUAUGGCAUCUGCUUAACACGC
>D_Site_506
UCUGCUUAACACGCAGAACGUCCCCAGUUCGAUCCUGGGCG
>D_Site_507
AUCCGAUAUAGUGUAACGGCUAUCACAUCACGCUUUCACCG
>D_Site_508
UCUGGCUACGAACCAGAAGAUUCCAGGUUCAAGUCCUGGCG
>D_Site_509
UAUUCCUCGUGGCCCAAUGGUCACGGCGUCUGGCUACGAAC
>D_Site_510
UCCUAUUCCUCGUGGCCCAAUGGUCACGGCGUCUGGCUACG
>D_Site_511
CCGUGCUAAUAACGCGGGGAUCAGCGGUUCGAUCCCGCUAG
>D_Site_512
GGUCUCUUGGCCCAGUUGGUUAAGGCACCGUGCUAAUAACG
>D_Site_513
AGGUCUCUUGGCCCAGUUGGUUAAGGCACCGUGCUAAUAAC
>D_Site_514
UACAGGUCUCUUGGCCCAGUUGGUUAAGGCACCGUGCUAAU
>D_Site_515
UUACAGGUCUCUUGGCCCAGUUGGUUAAGGCACCGUGCUAA
>D_Site_516
AAUUCGGGCGUGUGGUCUAGUGGUAUGAUUCUCGCUUUGGG
>D_Site_517
UCGGGCGUGUGGUCUAGUGGUAUGAUUCUCGCUUUGGGCGA
>D_Site_518
UGCGACUGUUAAUCGCAAGAUCGUGAGUUCAACCCUCACUG
>D_Site_519
GACUCCAUGGCCAAGUUGGUUAAGGCGUGCGACUGUUAAUC
>D_Site_520
UGACUCCAUGGCCAAGUUGGUUAAGGCGUGCGACUGUUAAU
>D_Site_521
GACUGACUCCAUGGCCAAGUUGGUUAAGGCGUGCGACUGUU
>D_Site_522
UGACUGACUCCAUGGCCAAGUUGGUUAAGGCGUGCGACUGU
>D_Site_523
AGAAGCGGAUUUAGCUCAGUUGGGAGAGCGCCAGACUGAAG
>D_Site_524
UAGAAGCGGAUUUAGCUCAGUUGGGAGAGCGCCAGACUGAA
>D_Site_525
AACAAGCGCAAGUGGUUUAGUGGUAAAAUCCAACGUUGCCA
>D_Site_526
AAGCGCAAGUGGUUUAGUGGUAAAAUCCAACGUUGCCAUCG
>D_Site_527
AACGACUCUCGGUAGCCAAGUUGGUUUAAGGCGCAAGACUG
>D_Site_528
ACGACUCUCGGUAGCCAAGUUGGUUUAAGGCGCAAGACUGU
>D_Site_529
ACUCUCGGUAGCCAAGUUGGUUUAAGGCGCAAGACUGUAAU
>D_Site_530
CUCUCGGUAGCCAAGUUGGUUUAAGGCGCAAGACUGUAAUU
>D_Site_531
UCUCGGUAGCCAAGUUGGUUUAAGGCGCAAGACUGUAAUUU
>D_Site_532
ACCACUACGAAAUCUUGAGAUCGGGCGUUCGACUCGCCCCC
>D_Site_533
AAGCGCAAGUGGUUUAGUGGUAAAAUCCAACGUUGCCAUCG
>D_Site_534
AAUAAGCGCAAGUGGUUUAGUGGUAAAAUCCAACGUUGCCA
>D_Site_535
UGUCCCAGUGGCCGAGUGGUUAAGGCGAUGCCCUGCUAUUU
>D_Site_536
CUGUCCCAGUGGCCGAGUGGUUAAGGCGAUGCCCUGCUAUU
>D_Site_537
AUUCUGUCCCAGUGGCCGAGUGGUUAAGGCGAUGCCCUGCU
>D_Site_538
CUCCCUUAGCAUGGGAGAGGUCUCCGGUUCGAUUCCGGACU
>D_Site_539
CGGGCGUGUGGCGUAGUCGGUAGCGCGCUCCCUUAGCAUGG
>D_Site_540
CGUUCGGGCGUGUGGCGUAGUCGGUAGCGCGCUCCCUUAGC
>D_Site_541
ACCACUACGAAAUCUUGAGAUCGGGCGUUCGACUCGCCCCC
>D_Site_542
UCUCGGUAGCCAAGUUGGUUUAAGGCGCAAGACUGUAAUUU
>D_Site_543
CUCUCGGUAGCCAAGUUGGUUUAAGGCGCAAGACUGUAAUU
>D_Site_544
ACUCUCGGUAGCCAAGUUGGUUUAAGGCGCAAGACUGUAAU
>D_Site_545
ACGACUCUCGGUAGCCAAGUUGGUUUAAGGCGCAAGACUGU
>D_Site_546
AACGACUCUCGGUAGCCAAGUUGGUUUAAGGCGCAAGACUG
>D_Site_547
UGCCUUGUUGGCGCAAUCGGUAGCGCGUAUGACUCUUAAUC
>D_Site_548
AAAAUGCCUUGUUGGCGCAAUCGGUAGCGCGUAUGACUCUU
>D_Site_549
UCUGCUUAACACGCAGAACGUCCCCAGUUCGAUCCUGGGCG
>D_Site_550
GGUUUCGUGGUCUAGUCGGUUAUGGCAUCUGCUUAACACGC
>D_Site_551
UGGUUUCGUGGUCUAGUCGGUUAUGGCAUCUGCUUAACACG
>D_Site_552
UAAGUGGUUUCGUGGUCUAGUCGGUUAUGGCAUCUGCUUAA
>D_Site_553
UGCCAUCUUAGUAUAGUGGUUAGUACACAUCGUUGUGGCCG
>D_Site_554
CUGCCAUCUUAGUAUAGUGGUUAGUACACAUCGUUGUGGCC
>D_Site_555
UACCUGCCAUCUUAGUAUAGUGGUUAGUACACAUCGUUGUG
>D_Site_556
ACUCAUCCUUGUUAGCUCAGUUGGUAGAGCGUUCGGCUUUU
>D_Site_557
CUCAUCCUUGUUAGCUCAGUUGGUAGAGCGUUCGGCUUUUA
>D_Site_558
AUCCUUGUUAGCUCAGUUGGUAGAGCGUUCGGCUUUUAAGC
>D_Site_559
UAAGCAAGGAUACCGAAAUGUCAGGGGUUCGAGCCCCCUAU
>D_Site_560
AAUUAGCCUUGUUGGCGCAAUCGGUAGCGCGUAUGACUCUU
>D_Site_561
AGCCUUGUUGGCGCAAUCGGUAGCGCGUAUGACUCUUAAUC
>D_Site_562
AGCCUUGUUGGCGCAAUCGGUAGCGCGUAUGACUCUUAAUC
>D_Site_563
AAAUAGCCUUGUUGGCGCAAUCGGUAGCGCGUAUGACUCUU
>D_Site_564
GUGGUUGUUUGGCCGAGCGGUCUAAGGCGCCUGAUUCAAGC
>D_Site_565
GGUUGUUUGGCCGAGCGGUCUAAGGCGCCUGAUUCAAGCAA
>D_Site_566
AUAAGAUUGCAAUCGAAGGGUUGCAGGUUCAAUUCCUGUCC
>D_Site_567
AUGAAGCGGUGGCUCAAUGGUAGAGCUUUCGACUCCAAUUA
>D_Site_568
AAGAUGAAGCGGUGGCUCAAUGGUAGAGCUUUCGACUCCAA
>D_Site_569
AAUUAGCCAUCUUAGUAUAGUGGUUAGUACACAUCGUUGUG
>D_Site_570
UAGCCAUCUUAGUAUAGUGGUUAGUACACAUCGUUGUGGCC
>D_Site_571
AGCCAUCUUAGUAUAGUGGUUAGUACACAUCGUUGUGGCCG
>D_Site_572
GUCCGAUAUAGUGUAACGGCUAUCACAUCACGCUUUCACCG
>D_Site_573
UUCCGAUAUAGUGUAACGGCUAUCACAUCACGCUUUCACCG
>D_Site_574
CAGUAGCUCGCGUGGCGUAAUGGCAACGCGUCUGACUUCUA
>D_Site_575
UCUGACUUCUAAUCAGAAGAUUAUGGGUUCGACCCCCAUCG
>D_Site_576
UCUGCUUAACACGCAGAACGUCCCCAGUUCGAUCCUGGGCG
>D_Site_577
GGUUUCGUGGUCUAGUCGGUUAUGGCAUCUGCUUAACACGC
>D_Site_578
UGGUUUCGUGGUCUAGUCGGUUAUGGCAUCUGCUUAACACG
>D_Site_579
AAACUGGUUUCGUGGUCUAGUCGGUUAUGGCAUCUGCUUAA
>D_Site_580
GUGGUUGUUUGGCCGAGCGGUCUAAGGCGCCUGAUUCAAGA
>D_Site_581
GGUUGUUUGGCCGAGCGGUCUAAGGCGCCUGAUUCAAGAAA
>D_Site_582
AUAUGCGGAUUUAGCUCAGUUGGGAGAGCGCCAGACUGAAG
>D_Site_583
UAUAUGCGGAUUUAGCUCAGUUGGGAGAGCGCCAGACUGAA
>D_Site_584
UUACUUCCGUGAUAGUUUAAUGGUCAGAAUGGGCGCUUGUC
>D_Site_585
CUUCCGUGAUAGUUUAAUGGUCAGAAUGGGCGCUUGUCGCG
>D_Site_586
AUCCGAUAUAGUGUAACGGCUAUCACAUCACGCUUUCACCG
>D_Site_587
CUUCCGUGAUAGUUUAAUGGUCAGAAUGGGCGCUUGUCGCG
>D_Site_588
UUUCUUCCGUGAUAGUUUAAUGGUCAGAAUGGGCGCUUGUC
>D_Site_589
UGGCAACUUGGCCGAGUGGUUAAGGCGAAAGAUUAGAAAUC
>D_Site_590
UUGGCAACUUGGCCGAGUGGUUAAGGCGAAAGAUUAGAAAU
>D_Site_591
ACAUUGGCAACUUGGCCGAGUGGUUAAGGCGAAAGAUUAGA
>D_Site_592
UAAGCAAGGAUACCGAAAUGUCAGGGGUUCGAGCCCCCUAU
>D_Site_593
AUCCUUGUUAGCUCAGUUGGUAGAGCGUUCGGCUUUUAAGC
>D_Site_594
CUCAUCCUUGUUAGCUCAGUUGGUAGAGCGUUCGGCUUUUA
>D_Site_595
ACUCAUCCUUGUUAGCUCAGUUGGUAGAGCGUUCGGCUUUU
>D_Site_596
GCAGAUUGCAAAUCUGUUGGUCCUUAGUUCGAUCCUGAGUG
>D_Site_597
AAGCUCGUAUGGCGCAGUGGUAGCGCAGCAGAUUGCAAAUC
>D_Site_598
AUCAAGCUCGUAUGGCGCAGUGGUAGCGCAGCAGAUUGCAA
>D_Site_599
AAAAAGACUCCAUGGCCAAGUUGGUUAAGGCGUGCGACUGU
>D_Site_600
AAAAGACUCCAUGGCCAAGUUGGUUAAGGCGUGCGACUGUU
>D_Site_601
AGACUCCAUGGCCAAGUUGGUUAAGGCGUGCGACUGUUAAU
>D_Site_602
GACUCCAUGGCCAAGUUGGUUAAGGCGUGCGACUGUUAAUC
>D_Site_603
UGCGACUGUUAAUCGCAAGAUCGUGAGUUCAACCCUCACUG
>D_Site_604
CAAUAGCUCGCGUGGCGUAAUGGCAACGCGUCUGACUUCUA
>D_Site_605
UCUGACUUCUAAUCAGAAGAUUAUGGGUUCGACCCCCAUCG
>D_Site_606
AAAUAGGUCUCUUGGCCCAGUUGGUUAAGGCACCGUGCUAA
>D_Site_607
AAUAGGUCUCUUGGCCCAGUUGGUUAAGGCACCGUGCUAAU
>D_Site_608
AGGUCUCUUGGCCCAGUUGGUUAAGGCACCGUGCUAAUAAC
>D_Site_609
GGUCUCUUGGCCCAGUUGGUUAAGGCACCGUGCUAAUAACG
>D_Site_610
CCGUGCUAAUAACGCGGGGAUCAGCGGUUCGAUCCCGCUAG
>D_Site_611
UAAUUGGGCGUGUGGCGUAGUCGGUAGCGCGCUCCCUUAGC
>D_Site_612
UGGGCGUGUGGCGUAGUCGGUAGCGCGCUCCCUUAGCAUGG
>D_Site_613
CUCCCUUAGCAUGGGAGAGGUCUCCGGUUCGAUUCCGGACU
>D_Site_614
ACCCCGGGCGGUUAGUGUAGUGGUUAUCAUCCCACCCUUCC
>D_Site_615
CCGGGCGGUUAGUGUAGUGGUUAUCAUCCCACCCUUCCAAG
>D_Site_616
CGGGCGGUUAGUGUAGUGGUUAUCAUCCCACCCUUCCAAGG
>D_Site_617
AUUGCGGGCACAUGGCGCAGUUGGUAGCGCGCUUCCCUUGC
>D_Site_618
UUGCGGGCACAUGGCGCAGUUGGUAGCGCGCUUCCCUUGCA
>D_Site_619
CGGGCACAUGGCGCAGUUGGUAGCGCGCUUCCCUUGCAAGG
>D_Site_620
CUUCCCUUGCAAGGAAGAGGUCAUCGGUUCGAUUCCGGUUG
>D_Site_621
AGAGUGGUUUCGUGGUCUAGUCGGUUAUGGCAUCUGCUUAA
>D_Site_622
UGGUUUCGUGGUCUAGUCGGUUAUGGCAUCUGCUUAACACG
>D_Site_623
GGUUUCGUGGUCUAGUCGGUUAUGGCAUCUGCUUAACACGC
>D_Site_624
UCUGCUUAACACGCAGAACGUCCCCAGUUCGAUCCUGGGCG
>D_Site_625
UCUGACUUCUAAUCAGAAGAUUAUGGGUUCGACCCCCAUCG
>D_Site_626
CAGUAGCUCGCGUGGCGUAAUGGCAACGCGUCUGACUUCUA
>D_Site_627
AACAAGCGCAAGUGGUUUAGUGGUAAAAUCCAACGUUGCCA
>D_Site_628
AAGCGCAAGUGGUUUAGUGGUAAAAUCCAACGUUGCCAUCG
>D_Site_629
GGUUGUUUGGCCGAGCGGUCUAAGGCGCCUGAUUCAAGAAA
>D_Site_630
GUGGUUGUUUGGCCGAGCGGUCUAAGGCGCCUGAUUCAAGA
>D_Site_631
GAAUAGCCUUGUUGGCGCAAUCGGUAGCGCGUAUGACUCUU
>D_Site_632
AGCCUUGUUGGCGCAAUCGGUAGCGCGUAUGACUCUUAAUC
>D_Site_633
AUAAGAUUGCAAUCGAAGGGUUGCAGGUUCAAUUCCUGUCC
>D_Site_634
AUGAAGCGGUGGCUCAAUGGUAGAGCUUUCGACUCCAAUUA
>D_Site_635
AAGAUGAAGCGGUGGCUCAAUGGUAGAGCUUUCGACUCCAA
>D_Site_636
AAGCGCAAGUGGUUUAGUGGUAAAAUCCAACGUUGCCAUCG
>D_Site_637
AGUAAGCGCAAGUGGUUUAGUGGUAAAAUCCAACGUUGCCA
>D_Site_638
CAUAUGCCAUCUUAGUAUAGUGGUUAGUACACAUCGUUGUG
>D_Site_639
AUGCCAUCUUAGUAUAGUGGUUAGUACACAUCGUUGUGGCC
>D_Site_640
UGCCAUCUUAGUAUAGUGGUUAGUACACAUCGUUGUGGCCG
>D_Site_641
UCUGCUUAACACGCAGAACGUCCCCAGUUCGAUCCUGGGCG
>D_Site_642
GGUUUCGUGGUCUAGUCGGUUAUGGCAUCUGCUUAACACGC
>D_Site_643
UGGUUUCGUGGUCUAGUCGGUUAUGGCAUCUGCUUAACACG
>D_Site_644
AAUUUGGUUUCGUGGUCUAGUCGGUUAUGGCAUCUGCUUAA
>D_Site_645
CCACACUAGUAAUGUGGAGAUCAUCGGUUCAAAUCCGAUUG
>D_Site_646
AGCUUCUAUGGCCAAGUUGGUAAGGCGCCACACUAGUAAUG
>D_Site_647
UAGAGCUUCUAUGGCCAAGUUGGUAAGGCGCCACACUAGUA
>D_Site_648
UUAGAGCUUCUAUGGCCAAGUUGGUAAGGCGCCACACUAGU
>D_Site_649
UGGCAACUUGGCCGAGUGGUUAAGGCGAAAGAUUAGAAAUC
>D_Site_650
GUGGCAACUUGGCCGAGUGGUUAAGGCGAAAGAUUAGAAAU
>D_Site_651
UAAGUGGCAACUUGGCCGAGUGGUUAAGGCGAAAGAUUAGA
>D_Site_652
GUUCCGGUCCUAUAGUGUAGUGGUUAUCACUUUCGGUUUUG
>D_Site_653
CCGGUCCUAUAGUGUAGUGGUUAUCACUUUCGGUUUUGAUC
>D_Site_654
CGGUCCUAUAGUGUAGUGGUUAUCACUUUCGGUUUUGAUCC
>D_Site_655
CUCCCUUAGCAUGGGAGAGGUCUCCGGUUCGAUUCCGGACU
>D_Site_656
AGGGCGUGUGGCGUAGUCGGUAGCGCGCUCCCUUAGCAUGG
>D_Site_657
UAUCAGGGCGUGUGGCGUAGUCGGUAGCGCGCUCCCUUAGC
>D_Site_658
GUAAGCGGAUUUAGCUCAGUUGGGAGAGCGCCAGACUGAAG
>D_Site_659
AGUAAGCGGAUUUAGCUCAGUUGGGAGAGCGCCAGACUGAA
>D_Site_660
GUAAGCGGAUUUAGCUCAGUUGGGAGAGCGCCAGACUGAAG
>D_Site_661
AGUAAGCGGAUUUAGCUCAGUUGGGAGAGCGCCAGACUGAA
>D_Site_662
AUGGGCGUGUGGUCUAGUGGUAUGAUUCUCGCUUUGGGCGA
>D_Site_663
UACAUGGGCGUGUGGUCUAGUGGUAUGAUUCUCGCUUUGGG
>D_Site_664
UUGCCUUCACACGGCAAAGGUCCCGAGUUCGAUCCUCGGUU
>D_Site_665
UGUUCCAAUAGUGUAGCGGCUAUCACGUUGCCUUCACACGG
>D_Site_666
CCACACUAGUAAUGUGGAGAUCAUCGGUUCAAAUCCGAUUG
>D_Site_667
AGCUUCUAUGGCCAAGUUGGUAAGGCGCCACACUAGUAAUG
>D_Site_668
AGAAGCUUCUAUGGCCAAGUUGGUAAGGCGCCACACUAGUA
>D_Site_669
UAGAAGCUUCUAUGGCCAAGUUGGUAAGGCGCCACACUAGU
>D_Site_670
AUCCGAUAUAGUGUAACGGCUAUCACAUCACGCUUUCACCG
>D_Site_671
CUCCCUUAGCAUGGGAGAGGUCUCCGGUUCGAUUCCGGACU
>D_Site_672
AGGGCGUGUGGCGUAGUCGGUAGCGCGCUCCCUUAGCAUGG
>D_Site_673
UAUUAGGGCGUGUGGCGUAGUCGGUAGCGCGCUCCCUUAGC
>D_Site_674
AAAAAUCCGUGAUAGUUUAAUGGUCAGAAUGGGCGCUUGUC
>D_Site_675
AAUCCGUGAUAGUUUAAUGGUCAGAAUGGGCGCUUGUCGCG
>D_Site_676
UCUUGUUCCUCGUGGCCCAAUGGUCACGGCGUCUGGCUACG
>D_Site_677
UGUUCCUCGUGGCCCAAUGGUCACGGCGUCUGGCUACGAAC
>D_Site_678
UCUGGCUACGAACCAGGAGAUUCCAGGUUCGAGUCCUGGCG
>D_Site_679
UAUCACUCUCGGUAGCCAAGUUGGUUUAAGGCGCAAGACUG
>D_Site_680
AUCACUCUCGGUAGCCAAGUUGGUUUAAGGCGCAAGACUGU
>D_Site_681
ACUCUCGGUAGCCAAGUUGGUUUAAGGCGCAAGACUGUAAU
>D_Site_682
CUCUCGGUAGCCAAGUUGGUUUAAGGCGCAAGACUGUAAUU
>D_Site_683
UCUCGGUAGCCAAGUUGGUUUAAGGCGCAAGACUGUAAUUU
>D_Site_684
ACCACUACGAAAUCUUGAGAUCGGGCGUUCGACUCGCCCCC
>D_Site_685
CAGUAGCUCGCGUGGCGUAAUGGCAACGCGUCUGACUUCUA
>D_Site_686
UCUGACUUCUAAUCAGAAGAUUAUGGGUUCGACCCCCAUCG
>D_Site_687
UUUCUUCCGUGAUAGUUUAAUGGUCAGAAUGGGCGCUUGUC
>D_Site_688
CUUCCGUGAUAGUUUAAUGGUCAGAAUGGGCGCUUGUCGCG
>D_Site_689
CUUCCGUGAUAGUUUAAUGGUCAGAAUGGGCGCUUGUCGCG
>D_Site_690
UUUCUUCCGUGAUAGUUUAAUGGUCAGAAUGGGCGCUUGUC
>D_Site_691
UCUGACUUCUAAUCAGAAGAUUAUGGGUUCGACCCCCAUCG
>D_Site_692
UAGUAGCUCGCGUGGCGUAAUGGCAACGCGUCUGACUUCUA
>D_Site_693
UAAUAGGUUUCGUGGUCUAGUCGGUUAUGGCAUCUGCUUAA
>D_Site_694
AGGUUUCGUGGUCUAGUCGGUUAUGGCAUCUGCUUAACACG
>D_Site_695
GGUUUCGUGGUCUAGUCGGUUAUGGCAUCUGCUUAACACGC
>D_Site_696
UCUGCUUAACACGCAGAACGUCCCCAGUUCGAUCCUGGGCG
>D_Site_697
UCAGUCUCAUAAUCUGAAGGUCGAGAGUUCGAACCUCCCCU
>D_Site_698
AUAGUGCUUCAGUAGCUCAGUAGGAAGAGCGUCAGUCUCAU
>D_Site_699
AAGCGCAAGUGGUUUAGUGGUAAAAUCCAACGUUGCCAUCG
>D_Site_700
AGUAAGCGCAAGUGGUUUAGUGGUAAAAUCCAACGUUGCCA
>D_Site_701
AAUUAGCCUUGUUGGCGCAAUCGGUAGCGCGUAUGACUCUU
>D_Site_702
AGCCUUGUUGGCGCAAUCGGUAGCGCGUAUGACUCUUAAUC
>D_Site_703
AUAAGAUUGCAAUCGAAGGGUUGCAGGUUCAAUUCCUGUCC
>D_Site_704
UUGAAGCGGUGGCUCAAUGGUAGAGCUUUCGACUCCAAUUA
>D_Site_705
AAGUUGAAGCGGUGGCUCAAUGGUAGAGCUUUCGACUCCAA
>D_Site_706
UGUAUGCUUCAGUAGCUCAGUAGGAAGAGCGUCAGUCUCAU
>D_Site_707
UCAGUCUCAUAAUCUGAAGGUCGAGAGUUCGAACCUCCCCU
>D_Site_708
GGAGGGUUGGCCGAGUGGUCUAAGGCGGCAGACUUAAGAUC
>D_Site_709
AUGGAGGGUUGGCCGAGUGGUCUAAGGCGGCAGACUUAAGA
>D_Site_710
AAGAUGGAGGGUUGGCCGAGUGGUCUAAGGCGGCAGACUUA
>D_Site_711
CAGGGCUCAUAACCCUGAUGUCCUCGGAUCGAAACCGAGCG
>D_Site_712
AGUUAAGCGCCGUGGCGCAGUGGAAGCGCGCAGGGCUCAUA
>D_Site_713
AGGCAACUUGGCCGAGUGGUUAAGGCGAAAGAUUAGAAAUC
>D_Site_714
AAGGCAACUUGGCCGAGUGGUUAAGGCGAAAGAUUAGAAAU
>D_Site_715
UUAAAGGCAACUUGGCCGAGUGGUUAAGGCGAAAGAUUAGA
>D_Site_716
AGUGAGCGCAAGUGGUUUAGUGGUAAAAUCCAACGUUGCCA
>D_Site_717
GAGCGCAAGUGGUUUAGUGGUAAAAUCCAACGUUGCCAUCG
>D_Site_718
AGUUGGUUCCGUUGGCGUAAUGGUAACGCGUCUCCCUCCUA
>D_Site_719
UGGUUCCGUUGGCGUAAUGGUAACGCGUCUCCCUCCUAAGG
>D_Site_720
CUCCCUCCUAAGGAGAAGACUGCGGGUUCGAGUCCCGUACG
>D_Site_721
GAAAAUCCGUGAUAGUUUAAUGGUCAGAAUGGGCGCUUGUC
>D_Site_722
AAUCCGUGAUAGUUUAAUGGUCAGAAUGGGCGCUUGUCGCG
>D_Site_723
AUCACUACGAAAUCUUGAGAUCGGGCGUUCGACUCGCCCCC
>D_Site_724
UCUCGGUAGCCAAGUUGGUUUAAGGCGCAAGACUGUAAUUU
>D_Site_725
CUCUCGGUAGCCAAGUUGGUUUAAGGCGCAAGACUGUAAUU
>D_Site_726
ACUCUCGGUAGCCAAGUUGGUUUAAGGCGCAAGACUGUAAU
>D_Site_727
AAUACUCUCGGUAGCCAAGUUGGUUUAAGGCGCAAGACUGU
>D_Site_728
AAAUACUCUCGGUAGCCAAGUUGGUUUAAGGCGCAAGACUG
>D_Site_729
ACAAUGGGAGUUUGGCCGAGUGGUUUAAGGCGUCAGAUUUA
>D_Site_730
AUGGGAGUUUGGCCGAGUGGUUUAAGGCGUCAGAUUUAGGU
>D_Site_731
UGGGAGUUUGGCCGAGUGGUUUAAGGCGUCAGAUUUAGGUG
>D_Site_732
GGGAGUUUGGCCGAGUGGUUUAAGGCGUCAGAUUUAGGUGG
>D_Site_733
AAUUAGACUCCAUGGCCAAGUUGGUUAAGGCGUGCGACUGU
>D_Site_734
AUUAGACUCCAUGGCCAAGUUGGUUAAGGCGUGCGACUGUU
>D_Site_735
AGACUCCAUGGCCAAGUUGGUUAAGGCGUGCGACUGUUAAU
>D_Site_736
GACUCCAUGGCCAAGUUGGUUAAGGCGUGCGACUGUUAAUC
>D_Site_737
UGCGACUGUUAAUCGCAAGAUCGUGAGUUCAACCCUCACUG
>D_Site_738
UGUAUGGAGGGUUGGCCGAGUGGUCUAAGGCGGCAGACUUA
>D_Site_739
AUGGAGGGUUGGCCGAGUGGUCUAAGGCGGCAGACUUAAGA
>D_Site_740
GGAGGGUUGGCCGAGUGGUCUAAGGCGGCAGACUUAAGAUC
>D_Site_741
AUCCGAUAUAGUGUAACGGCUAUCACAUCACGCUUUCACCG
>D_Site_742
UCUGACUUCUAAUCAGAAGAUUAUGGGUUCGACCCCCAUCG
>D_Site_743
UAUUAGCUCGCGUGGCGUAAUGGCAACGCGUCUGACUUCUA
>D_Site_744
UAAAAGCCUUGUUGGCGCAAUCGGUAGCGCGUAUGACUCUU
>D_Site_745
AGCCUUGUUGGCGCAAUCGGUAGCGCGUAUGACUCUUAAUC
>D_Site_746
AAAUAGGGCGUGUGGCGUAGUCGGUAGCGCGCUCCCUUAGC
>D_Site_747
AGGGCGUGUGGCGUAGUCGGUAGCGCGCUCCCUUAGCAUGG
>D_Site_748
CUCCCUUAGCAUGGGAGAGGUCUCCGGUUCGAUUCCGGACU
>D_Site_749
AAGAUGAAGCGGUGGCUCAAUGGUAGAGCUUUCGACUCCAA
>D_Site_750
AUGAAGCGGUGGCUCAAUGGUAGAGCUUUCGACUCCAAUUA
>D_Site_751
AUAAGAUUGCAAUCGAAGGGUUGCAGGUUCAAUUCCUGUCC
>D_Site_752
UCUGCUUAACACGCAGAACGUCCCCAGUUCGAUCCUGGGCG
>D_Site_753
GGUUUCGUGGUCUAGUCGGUUAUGGCAUCUGCUUAACACGC
>D_Site_754
UGGUUUCGUGGUCUAGUCGGUUAUGGCAUCUGCUUAACACG
>D_Site_755
UAAGUGGUUUCGUGGUCUAGUCGGUUAUGGCAUCUGCUUAA
>D_Site_756
UGCCAUCUUAGUAUAGUGGUUAGUACACAUCGUUGUGGCCG
>D_Site_757
UUGCCAUCUUAGUAUAGUGGUUAGUACACAUCGUUGUGGCC
>D_Site_758
UGUUUGCCAUCUUAGUAUAGUGGUUAGUACACAUCGUUGUG
>D_Site_759
UAAUAGGUUUCGUGGUCUAGUCGGUUAUGGCAUCUGCUUAA
>D_Site_760
AGGUUUCGUGGUCUAGUCGGUUAUGGCAUCUGCUUAACACG
>D_Site_761
GGUUUCGUGGUCUAGUCGGUUAUGGCAUCUGCUUAACACGC
>D_Site_762
UCUGCUUAACACGCAGAACGUCCCCAGUUCGAUCCUGGGCG
>D_Site_763
GUGGUUGUUUGGCCGAGCGGUCUAAGGCGCCUGAUUCAAGA
>D_Site_764
GGUUGUUUGGCCGAGCGGUCUAAGGCGCCUGAUUCAAGAAA
>D_Site_765
UCUUGUUCCUCGUGGCCCAAUGGUCACGGCGUCUGGCUACG
>D_Site_766
UGUUCCUCGUGGCCCAAUGGUCACGGCGUCUGGCUACGAAC
>D_Site_767
UCUGGCUACGAACCAGAAGAUUCCAGGUUCAAGUCCUGGCG
>D_Site_768
GUUCCGUGAUAGUUUAAUGGUCAGAAUGGGCGCUUGUCGCG
>D_Site_769
AACGUUCCGUGAUAGUUUAAUGGUCAGAAUGGGCGCUUGUC
>D_Site_770
ACUAUGGGCGUGUGGCGUAGUCGGUAGCGCGCUCCCUUAGC
>D_Site_771
UGGGCGUGUGGCGUAGUCGGUAGCGCGCUCCCUUAGCAUGG
>D_Site_772
CUCCCUUAGCAUGGGAGAGGUCUCCGGUUCGAUUCCGGACU
>D_Site_773
ACUCAUCCUUGUUAGCUCAGUUGGUAGAGCGUUCGGCUUUU
>D_Site_774
CUCAUCCUUGUUAGCUCAGUUGGUAGAGCGUUCGGCUUUUA
>D_Site_775
AUCCUUGUUAGCUCAGUUGGUAGAGCGUUCGGCUUUUAAGC
>D_Site_776
UAAGCAAGGAUACCGAAAUGUCAGGGGUUCGAGCCCCCUAU
>D_Site_777
AAUAAGGGCGUGUGGUCUAGUGGUAUGAUUCUCGCUUUGGG
>D_Site_778
AAGGGCGUGUGGUCUAGUGGUAUGAUUCUCGCUUUGGGCGA
>D_Site_779
UGGCAACUUGGCCGAGUGGUUAAGGCGAAAGAUUAGAAAUC
>D_Site_780
AUGGCAACUUGGCCGAGUGGUUAAGGCGAAAGAUUAGAAAU
>D_Site_781
CAUAUGGCAACUUGGCCGAGUGGUUAAGGCGAAAGAUUAGA
>D_Site_782
CUUCCCUUGCAAGGAAGAGGUCAUCGGUUCGAUUCCGGUUG
>D_Site_783
AGGGCACAUGGCGCAGUUGGUAGCGCGCUUCCCUUGCAAGG
>D_Site_784
UUUAGGGCACAUGGCGCAGUUGGUAGCGCGCUUCCCUUGCA
>D_Site_785
UUUUAGGGCACAUGGCGCAGUUGGUAGCGCGCUUCCCUUGC
>D_Site_786
UCUUGUUCCUCGUGGCCCAAUGGUCACGGCGUCUGGCUACG
>D_Site_787
UGUUCCUCGUGGCCCAAUGGUCACGGCGUCUGGCUACGAAC
>D_Site_788
UCUGGCUACGAACCAGAAGAUUCCAGGUUCAAGUCCUGGCG
>D_Site_789
UCUUAUCCGUGAUAGUUUAAUGGUCAGAAUGGGCGCUUGUC
>D_Site_790
UAUCCGUGAUAGUUUAAUGGUCAGAAUGGGCGCUUGUCGCG
>D_Site_791
CGGUCCUAUAGUGUAGUGGUUAUCACUUUCGGUUUUGAUCC
>D_Site_792
CCGGUCCUAUAGUGUAGUGGUUAUCACUUUCGGUUUUGAUC
>D_Site_793
GUUCCGGUCCUAUAGUGUAGUGGUUAUCACUUUCGGUUUUG
>D_Site_794
GGGAGUUUGGCCGAGUGGUUUAAGGCGUCAGAUUUAGGUGG
>D_Site_795
UGGGAGUUUGGCCGAGUGGUUUAAGGCGUCAGAUUUAGGUG
>D_Site_796
AUGGGAGUUUGGCCGAGUGGUUUAAGGCGUCAGAUUUAGGU
>D_Site_797
ACAAUGGGAGUUUGGCCGAGUGGUUUAAGGCGUCAGAUUUA
>D_Site_798
CUUUAAAAGCAACGCGACCGUCGUGGGUUCAAUCCCCACCU
>D_Site_799
UGCUCGUGUAGCUCAGUGGUUAGAGCUUCGUGCUUAUAGCA
>D_Site_800
AUGCUCGUGUAGCUCAGUGGUUAGAGCUUCGUGCUUAUAGC
>D_Site_801
AAAAUGCUCGUGUAGCUCAGUGGUUAGAGCUUCGUGCUUAU
>D_Site_802
CUCCCUUAGCAUGGGAGAGGUCUCCGGUUCGAUUCCGGACU
>D_Site_803
UGGGCGUGUGGCGUAGUCGGUAGCGCGCUCCCUUAGCAUGG
>D_Site_804
AAAUUGGGCGUGUGGCGUAGUCGGUAGCGCGCUCCCUUAGC
>D_Site_805
UCUGCUUAACACGCAGAACGUCCCCAGUUCGAUCCUGGGCG
>D_Site_806
GGUUUCGUGGUCUAGUCGGUUAUGGCAUCUGCUUAACACGC
>D_Site_807
AGGUUUCGUGGUCUAGUCGGUUAUGGCAUCUGCUUAACACG
>D_Site_808
UAAUAGGUUUCGUGGUCUAGUCGGUUAUGGCAUCUGCUUAA
>D_Site_809
ACAAUGGGAGUUUGGCCGAGUGGUUUAAGGCGUCAGAUUUA
>D_Site_810
AUGGGAGUUUGGCCGAGUGGUUUAAGGCGUCAGAUUUAGGU
>D_Site_811
UGGGAGUUUGGCCGAGUGGUUUAAGGCGUCAGAUUUAGGUG
>D_Site_812
GGGAGUUUGGCCGAGUGGUUUAAGGCGUCAGAUUUAGGUGG
>D_Site_813
AGUUUGGUCUCUUGGCCCAGUUGGUUAAGGCACCGUGCUAA
>D_Site_814
GUUUGGUCUCUUGGCCCAGUUGGUUAAGGCACCGUGCUAAU
>D_Site_815
UGGUCUCUUGGCCCAGUUGGUUAAGGCACCGUGCUAAUAAC
>D_Site_816
GGUCUCUUGGCCCAGUUGGUUAAGGCACCGUGCUAAUAACG
>D_Site_817
CCGUGCUAAUAACGCGGGGAUCAGCGGUUCGAUCCCGCUAG
>D_Site_818
UAUAAUCCGUGAUAGUUUAAUGGUCAGAAUGGGCGCUUGUC
>D_Site_819
AAUCCGUGAUAGUUUAAUGGUCAGAAUGGGCGCUUGUCGCG
>D_Site_820
GUCCGAUAUAGUGUAACGGCUAUCACAUCACGCUUUCACCG
>D_Site_821
ACUCAUCCUUGUUAGCUCAGUUGGUAGAGCGUUCGGCUUUU
>D_Site_822
CUCAUCCUUGUUAGCUCAGUUGGUAGAGCGUUCGGCUUUUA
>D_Site_823
AUCCUUGUUAGCUCAGUUGGUAGAGCGUUCGGCUUUUAAGC
>D_Site_824
UAAGCAAGGAUACCGAAAUGUCAGGGGUUCGAGCCCCCUAU
>D_Site_825
GGAGGGUUGGCCGAGUGGUCUAAGGCGGCAGACUUAAGAUC
>D_Site_826
ACGGAGGGUUGGCCGAGUGGUCUAAGGCGGCAGACUUAAGA
>D_Site_827
UCGACGGAGGGUUGGCCGAGUGGUCUAAGGCGGCAGACUUA
>D_Site_828
UGCGACUGUUAAUCGCAAGAUCGUGAGUUCAACCCUCACUG
>D_Site_829
GACUCCAUGGCCAAGUUGGUUAAGGCGUGCGACUGUUAAUC
>D_Site_830
AGACUCCAUGGCCAAGUUGGUUAAGGCGUGCGACUGUUAAU
>D_Site_831
AAAAGACUCCAUGGCCAAGUUGGUUAAGGCGUGCGACUGUU
>D_Site_832
UAAAAGACUCCAUGGCCAAGUUGGUUAAGGCGUGCGACUGU
>D_Site_833
CCGUGCUAAUAACGCGGGGAUCAGCGGUUCGAUCCCGCUAG
>D_Site_834
GGUCUCUUGGCCCAGUUGGUUAAGGCACCGUGCUAAUAACG
>D_Site_835
UGGUCUCUUGGCCCAGUUGGUUAAGGCACCGUGCUAAUAAC
>D_Site_836
UCAUGGUCUCUUGGCCCAGUUGGUUAAGGCACCGUGCUAAU
>D_Site_837
UUCAUGGUCUCUUGGCCCAGUUGGUUAAGGCACCGUGCUAA
>D_Site_838
UCUGACUUCUAAUCAGAAGAUUAUGGGUUCGACCCCCAUCG
>D_Site_839
AUUUAGCUCGCGUGGCGUAAUGGCAACGCGUCUGACUUCUA
>D_Site_840
AGUCACUCUCGGUAGCCAAGUUGGUUUAAGGCGCAAGACUG
>D_Site_841
GUCACUCUCGGUAGCCAAGUUGGUUUAAGGCGCAAGACUGU
>D_Site_842
ACUCUCGGUAGCCAAGUUGGUUUAAGGCGCAAGACUGUAAU
>D_Site_843
CUCUCGGUAGCCAAGUUGGUUUAAGGCGCAAGACUGUAAUU
>D_Site_844
UCUCGGUAGCCAAGUUGGUUUAAGGCGCAAGACUGUAAUUU
>D_Site_845
ACCACUACGAAAUCUUGAGAUCGGGCGUUCGACUCGCCCCC
>D_Site_846
UCGCGCAAGUGGUUUAGUGGUAAAAUCCAACGUUGCCAUCG
>D_Site_847
AGAUCGCGCAAGUGGUUUAGUGGUAAAAUCCAACGUUGCCA
>D_Site_848
AAGGGCGUGUGGUCUAGUGGUAUGAUUCUCGCUUUGGGCGA
>D_Site_849
CACAAGGGCGUGUGGUCUAGUGGUAUGAUUCUCGCUUUGGG
>D_Site_850
UGGCAACUUGGCCGAGUGGUUAAGGCGAAAGAUUAGAAAUC
>D_Site_851
AUGGCAACUUGGCCGAGUGGUUAAGGCGAAAGAUUAGAAAU
>D_Site_852
AGUAUGGCAACUUGGCCGAGUGGUUAAGGCGAAAGAUUAGA
>D_Site_853
AUCCGAUAUAGUGUAACGGCUAUCACAUCACGCUUUCACCG
>D_Site_854
CUCCCUUAGCAUGGGAGAGGUCUCCGGUUCGAUUCCGGACU
>D_Site_855
CGGGCGUGUGGCGUAGUCGGUAGCGCGCUCCCUUAGCAUGG
>D_Site_856
AAAUCGGGCGUGUGGCGUAGUCGGUAGCGCGCUCCCUUAGC
>D_Site_857
AGUUUGCCAUCUUAGUAUAGUGGUUAGUACACAUCGUUGUG
>D_Site_858
UUGCCAUCUUAGUAUAGUGGUUAGUACACAUCGUUGUGGCC
>D_Site_859
UGCCAUCUUAGUAUAGUGGUUAGUACACAUCGUUGUGGCCG
>D_Site_860
UCUGCUUAACACGCAGAACGUCCCCAGUUCGAUCCUGGGCG
>D_Site_861
GGUUUCGUGGUCUAGUCGGUUAUGGCAUCUGCUUAACACGC
>D_Site_862
UGGUUUCGUGGUCUAGUCGGUUAUGGCAUCUGCUUAACACG
>D_Site_863
AACCUGGUUUCGUGGUCUAGUCGGUUAUGGCAUCUGCUUAA
>D_Site_864
AUAAGAUUGCAAUCGAAGGGUUGCAGGUUCAAUUCCUGUCC
>D_Site_865
UUGAAGCGGUGGCUCAAUGGUAGAGCUUUCGACUCCAAUUA
>D_Site_866
AAGUUGAAGCGGUGGCUCAAUGGUAGAGCUUUCGACUCCAA
>D_Site_867
UCUGCUUAACACGCAGAACGUCCCCAGUUCGAUCCUGGGCG
>D_Site_868
GGUUUCGUGGUCUAGUCGGUUAUGGCAUCUGCUUAACACGC
>D_Site_869
AGGUUUCGUGGUCUAGUCGGUUAUGGCAUCUGCUUAACACG
>D_Site_870
UAACAGGUUUCGUGGUCUAGUCGGUUAUGGCAUCUGCUUAA
>D_Site_871
AUUUGUCCGUGAUAGUUUAAUGGUCAGAAUGGGCGCUUGUC
>D_Site_872
UGUCCGUGAUAGUUUAAUGGUCAGAAUGGGCGCUUGUCGCG
>D_Site_873
AGCCUUGUUGGCGCAAUCGGUAGCGCGUAUGACUCUUAAUC
>D_Site_874
AAGUAGCCUUGUUGGCGCAAUCGGUAGCGCGUAUGACUCUU
>D_Site_875
GUGGUUGUUUGGCCGAGCGGUCUAAGGCGCCUGAUUCAAGA
>D_Site_876
GGUUGUUUGGCCGAGCGGUCUAAGGCGCCUGAUUCAAGAAA
>D_Site_877
UCAGUCUCAUAAUCUGAAGGUCGAGAGUUCGAACCUCCCCU
>D_Site_878
AGACAGCUUCAGUAGCUCAGUAGGAAGAGCGUCAGUCUCAU
>D_Site_879
UCUGCUUAACACGCAGAACGUCCCCAGUUCGAUCCUGGGCG
>D_Site_880
GGUUUCGUGGUCUAGUCGGUUAUGGCAUCUGCUUAACACGC
>D_Site_881
UGGUUUCGUGGUCUAGUCGGUUAUGGCAUCUGCUUAACACG
>D_Site_882
ACUAUGGUUUCGUGGUCUAGUCGGUUAUGGCAUCUGCUUAA
>D_Site_883
UCUGACUUCUAAUCAGAAGAUUAUGGGUUCGACCCCCAUCG
>D_Site_884
GACUAGCUCGCGUGGCGUAAUGGCAACGCGUCUGACUUCUA
>D_Site_885
CUCCCUUAGCAUGGGAGAGGUCUCCGGUUCGAUUCCGGACU
>D_Site_886
UGGGCGUGUGGCGUAGUCGGUAGCGCGCUCCCUUAGCAUGG
>D_Site_887
GAAAUGGGCGUGUGGCGUAGUCGGUAGCGCGCUCCCUUAGC
>D_Site_888
AUUGACUCUCGGUAGCCAAGUUGGUUUAAGGCGCAAGACUG
>D_Site_889
UUGACUCUCGGUAGCCAAGUUGGUUUAAGGCGCAAGACUGU
>D_Site_890
ACUCUCGGUAGCCAAGUUGGUUUAAGGCGCAAGACUGUAAU
>D_Site_891
CUCUCGGUAGCCAAGUUGGUUUAAGGCGCAAGACUGUAAUU
>D_Site_892
UCUCGGUAGCCAAGUUGGUUUAAGGCGCAAGACUGUAAUUU
>D_Site_893
ACCACUACGAAAUCUUGAGAUCGGGCGUUCGACUCGCCCCC
>D_Site_894
UGGGCGGUUAGUGUAGUGGUUAUCAUCCCACCCUUCCAAGG
>D_Site_895
AUGGGCGGUUAGUGUAGUGGUUAUCAUCCCACCCUUCCAAG
>D_Site_896
CACAUGGGCGGUUAGUGUAGUGGUUAUCAUCCCACCCUUCC
>D_Site_897
UAUAAGACUCCAUGGCCAAGUUGGUUAAGGCGUGCGACUGU
>D_Site_898
AUAAGACUCCAUGGCCAAGUUGGUUAAGGCGUGCGACUGUU
>D_Site_899
AGACUCCAUGGCCAAGUUGGUUAAGGCGUGCGACUGUUAAU
>D_Site_900
GACUCCAUGGCCAAGUUGGUUAAGGCGUGCGACUGUUAAUC
>D_Site_901
UGCGACUGUUAAUCGCAAGAUCGUGAGUUCAACCCUCACUG
>D_Site_902
UCUGAGCUUCUAUGGCCAAGUUGGUAAGGCGCCACACUAGU
>D_Site_903
CUGAGCUUCUAUGGCCAAGUUGGUAAGGCGCCACACUAGUA
>D_Site_904
AGCUUCUAUGGCCAAGUUGGUAAGGCGCCACACUAGUAAUG
>D_Site_905
CCACACUAGUAAUGUGGAGAUCAUCGGUUCAAAUCCGAUUG
>D_Site_906
GUGGUUGUUUGGCCGAGCGGUCUAAGGCGCCUGAUUCAAGA
>D_Site_907
GGUUGUUUGGCCGAGCGGUCUAAGGCGCCUGAUUCAAGAAA
>D_Site_908
UAAUCGGGCGUGUGGUCUAGUGGUAUGAUUCUCGCUUUGGG
>D_Site_909
UCGGGCGUGUGGUCUAGUGGUAUGAUUCUCGCUUUGGGCGA
>D_Site_910
CCACACUAGUAAUGUGGAGAUCAUCGGUUCAAAUCCGAUUG
>D_Site_911
GGCUUCUAUGGCCAAGUUGGUAAGGCGCCACACUAGUAAUG
>D_Site_912
ACGGGCUUCUAUGGCCAAGUUGGUAAGGCGCCACACUAGUA
>D_Site_913
AACGGGCUUCUAUGGCCAAGUUGGUAAGGCGCCACACUAGU
>D_Site_914
UAAUCGGGCGUGUGGUCUAGUGGUAUGAUUCUCGCUUUGGG
>D_Site_915
UCGGGCGUGUGGUCUAGUGGUAUGAUUCUCGCUUUGGGCGA
>D_Site_916
CCGUGCUAAUAACGCGGGGAUCAGCGGUUCGAUCCCGCUAG
>D_Site_917
GGUCUCUUGGCCCAGUUGGUUAAGGCACCGUGCUAAUAACG
>D_Site_918
UGGUCUCUUGGCCCAGUUGGUUAAGGCACCGUGCUAAUAAC
>D_Site_919
CAGUGGUCUCUUGGCCCAGUUGGUUAAGGCACCGUGCUAAU
>D_Site_920
ACAGUGGUCUCUUGGCCCAGUUGGUUAAGGCACCGUGCUAA
>D_Site_921
ACAAUGGUCUCUUGGCCCAGUUGGUUAAGGCACCGUGCUAA
>D_Site_922
CAAUGGUCUCUUGGCCCAGUUGGUUAAGGCACCGUGCUAAU
>D_Site_923
UGGUCUCUUGGCCCAGUUGGUUAAGGCACCGUGCUAAUAAC
>D_Site_924
GGUCUCUUGGCCCAGUUGGUUAAGGCACCGUGCUAAUAACG
>D_Site_925
CCGUGCUAAUAACGCGGGGAUCAGCGGUUCGAUCCCGCUAG
>D_Site_926
AAAGUGACUCCAUGGCCAAGUUGGUUAAGGCGUGCGACUGU
>D_Site_927
AAGUGACUCCAUGGCCAAGUUGGUUAAGGCGUGCGACUGUU
>D_Site_928
UGACUCCAUGGCCAAGUUGGUUAAGGCGUGCGACUGUUAAU
>D_Site_929
GACUCCAUGGCCAAGUUGGUUAAGGCGUGCGACUGUUAAUC
>D_Site_930
UGCGACUGUUAAUCGCAAGAUCGUGAGUUCAACCCUCACUG
>D_Site_931
GGAGGGUUGGCCGAGUGGUCUAAGGCGGCAGACUUAAGAUC
>D_Site_932
UUGGAGGGUUGGCCGAGUGGUCUAAGGCGGCAGACUUAAGA
>D_Site_933
UCUUUGGAGGGUUGGCCGAGUGGUCUAAGGCGGCAGACUUA
>D_Site_934
CGGGCGGUUAGUGUAGUGGUUAUCAUCCCACCCUUCCAAGG
>D_Site_935
CCGGGCGGUUAGUGUAGUGGUUAUCAUCCCACCCUUCCAAG
>D_Site_936
AACCCGGGCGGUUAGUGUAGUGGUUAUCAUCCCACCCUUCC
>D_Site_937
AUUUAGCUUCUAUGGCCAAGUUGGUAAGGCGCCACACUAGU
>D_Site_938
UUUAGCUUCUAUGGCCAAGUUGGUAAGGCGCCACACUAGUA
>D_Site_939
AGCUUCUAUGGCCAAGUUGGUAAGGCGCCACACUAGUAAUG
>D_Site_940
CCACACUAGUAAUGUGGAGAUCAUCGGUUCAAAUCCGAUUG
>D_Site_941
CAGCGCAAGUGGUUUAGUGGUAAAAUCCAACGUUGCCAUCG
>D_Site_942
AUUCAGCGCAAGUGGUUUAGUGGUAAAAUCCAACGUUGCCA
>D_Site_943
UAUUAGACUCCAUGGCCAAGUUGGUUAAGGCGUGCGACUGU
>D_Site_944
AUUAGACUCCAUGGCCAAGUUGGUUAAGGCGUGCGACUGUU
>D_Site_945
AGACUCCAUGGCCAAGUUGGUUAAGGCGUGCGACUGUUAAU
>D_Site_946
GACUCCAUGGCCAAGUUGGUUAAGGCGUGCGACUGUUAAUC
>D_Site_947
UGCGACUGUUAAUCGCAAGAUCGUGAGUUCAACCCUCACUG
>D_Site_948
AUCGUGUCCCAGUGGCCGAGUGGUUAAGGCGAUGCCCUGCU
>D_Site_949
GUGUCCCAGUGGCCGAGUGGUUAAGGCGAUGCCCUGCUAUU
>D_Site_950
UGUCCCAGUGGCCGAGUGGUUAAGGCGAUGCCCUGCUAUUU
>D_Site_951
AAAGCGCGCAAGUGGUUUAGUGGUAAAAUCCAACGUUGCCA
>D_Site_952
GCGCGCAAGUGGUUUAGUGGUAAAAUCCAACGUUGCCAUCG
>D_Site_953
AGCUUCUCUCGGUAGCCAAGUUGGUUUAAGGCGCAAGACUG
>D_Site_954
GCUUCUCUCGGUAGCCAAGUUGGUUUAAGGCGCAAGACUGU
>D_Site_955
UCUCUCGGUAGCCAAGUUGGUUUAAGGCGCAAGACUGUAAU
>D_Site_956
CUCUCGGUAGCCAAGUUGGUUUAAGGCGCAAGACUGUAAUU
>D_Site_957
UCUCGGUAGCCAAGUUGGUUUAAGGCGCAAGACUGUAAUUU
>D_Site_958
AUCACUACGAAAUCUUGAGAUCGGGCGUUCGACUCGCCCCC
>D_Site_959
UCUGGCUACGAACCAGAAGAUUCCAGGUUCAAGUCCUGGCG
>D_Site_960
UGUUCCUCGUGGCCCAAUGGUCACGGCGUCUGGCUACGAAC
>D_Site_961
AUCUGUUCCUCGUGGCCCAAUGGUCACGGCGUCUGGCUACG
>D_Site_962
CCACACUAGUAAUGUGGAGAUCAUCGGUUCAAAUCCGAUUG
>D_Site_963
UGCUUCUAUGGCCAAGUUGGUAAGGCGCCACACUAGUAAUG
>D_Site_964
UACUGCUUCUAUGGCCAAGUUGGUAAGGCGCCACACUAGUA
>D_Site_965
UUACUGCUUCUAUGGCCAAGUUGGUAAGGCGCCACACUAGU
>D_Site_966
ACUCAUCCUUGUUAGCUCAGUUGGUAGAGCGUUCGGCUUUU
>D_Site_967
CUCAUCCUUGUUAGCUCAGUUGGUAGAGCGUUCGGCUUUUA
>D_Site_968
AUCCUUGUUAGCUCAGUUGGUAGAGCGUUCGGCUUUUAAGC
>D_Site_969
UAAGCAAGGAUACCGAAAUGUCAGGGGUUCGAGCCCCCUAU
>D_Site_970
AGUUAGACUCCAUGGCCAAGUUGGUUAAGGCGUGCGACUGU
>D_Site_971
GUUAGACUCCAUGGCCAAGUUGGUUAAGGCGUGCGACUGUU
>D_Site_972
AGACUCCAUGGCCAAGUUGGUUAAGGCGUGCGACUGUUAAU
>D_Site_973
GACUCCAUGGCCAAGUUGGUUAAGGCGUGCGACUGUUAAUC
>D_Site_974
UGCGACUGUUAAUCGCAAGAUCGUGAGUUCAACCCUCACUG
>D_Site_975
UAAAAUCCGUGAUAGUUUAAUGGUCAGAAUGGGCGCUUGUC
>D_Site_976
AAUCCGUGAUAGUUUAAUGGUCAGAAUGGGCGCUUGUCGCG
>D_Site_977
UCUGCUUAACACGCAGAACGUCCCCAGUUCGAUCCUGGGCG
>D_Site_978
GGUUUCGUGGUCUAGUCGGUUAUGGCAUCUGCUUAACACGC
>D_Site_979
UGGUUUCGUGGUCUAGUCGGUUAUGGCAUCUGCUUAACACG
>D_Site_980
AUAGUGGUUUCGUGGUCUAGUCGGUUAUGGCAUCUGCUUAA
>D_Site_981
UUAGCAGCGCCGUGGCGCAGUGGAAGCGCGCAGGGCUCAUA
>D_Site_982
CAGGGCUCAUAACCCUGAUGUCCUCGGAUCGAAACCGAGCG
>D_Site_983
CUUCCCUUGCAAGGAAGAGGUCAUCGGUUCGAUUCCGGUUG
>D_Site_984
AGGGCACAUGGCGCAGUUGGUAGCGCGCUUCCCUUGCAAGG
>D_Site_985
AUCAGGGCACAUGGCGCAGUUGGUAGCGCGCUUCCCUUGCA
>D_Site_986
CAUCAGGGCACAUGGCGCAGUUGGUAGCGCGCUUCCCUUGC
>D_Site_987
UGUGCGCUUCAGUAGCUCAGUAGGAAGAGCGUCAGUCUCAU
>D_Site_988
UCAGUCUCAUAAUCUGAAGGUCGAGAGUUCGAACCUCCCCU
>D_Site_989
AUAAGAUUGCAAUCGAAGGGUUGCAGGUUCAAUUCCUGUCC
>D_Site_990
UUGAAGCGGUGGCUCAAUGGUAGAGCUUUCGACUCCAAUUA
>D_Site_991
UAGUUGAAGCGGUGGCUCAAUGGUAGAGCUUUCGACUCCAA
>D_Site_992
GUCCGAUAUAGUGUAACGGCUAUCACAUCACGCUUUCACCG
>D_Site_993
CAGGGCUCAUAACCCUGAUGUCCUCGGAUCGAAACCGAGCG
>D_Site_994
UUAGCAGCGCCGUGGCGCAGUGGAAGCGCGCAGGGCUCAUA
>D_Site_995
GCAGAUUGCAAAUCUGUUGGUCCUUAGUUCGAUCCUGAGUG
>D_Site_996
AAGCUCGUAUGGCGCAGUGGUAGCGCAGCAGAUUGCAAAUC
>D_Site_997
CAAAAGCUCGUAUGGCGCAGUGGUAGCGCAGCAGAUUGCAA
>D_Site_998
UUGAGCGGAUUUAGCUCAGUUGGGAGAGCGCCAGACUGAAG
>D_Site_999
AUUGAGCGGAUUUAGCUCAGUUGGGAGAGCGCCAGACUGAA
>D_Site_1000
ACUUCGCGCAAGUGGUUUAGUGGUAAAAUCCAACGUUGCCA
>D_Site_1001
UCGCGCAAGUGGUUUAGUGGUAAAAUCCAACGUUGCCAUCG
>D_Site_1002
AAAGAGCCUUGUUGGCGCAAUCGGUAGCGCGUAUGACUCUU
>D_Site_1003
AGCCUUGUUGGCGCAAUCGGUAGCGCGUAUGACUCUUAAUC
>D_Site_1004
AUAUGCGGAUUUAGCUCAGUUGGGAGAGCGCCAGACUGAAG
>D_Site_1005
GAUAUGCGGAUUUAGCUCAGUUGGGAGAGCGCCAGACUGAA
>D_Site_1006
UUUUGGGCACUAUGGCCGAGUGGUUAAGGCGACAGACUUGA
>D_Site_1007
UGGGCACUAUGGCCGAGUGGUUAAGGCGACAGACUUGAAAU
>D_Site_1008
GGGCACUAUGGCCGAGUGGUUAAGGCGACAGACUUGAAAUC
>D_Site_1009
UAAGCAAGGAUACCGAAAUGUCAGGGGUUCGAGCCCCCUAU
>D_Site_1010
AUCCUUGUUAGCUCAGUUGGUAGAGCGUUCGGCUUUUAAGC
>D_Site_1011
CUCAUCCUUGUUAGCUCAGUUGGUAGAGCGUUCGGCUUUUA
>D_Site_1012
ACUCAUCCUUGUUAGCUCAGUUGGUAGAGCGUUCGGCUUUU
>D_Site_1013
GCAGAUUGCAAAUCUGUUGGUCCUUAGUUCGAUCCUGAGUG
>D_Site_1014
AAGCUCGUAUGGCGCAGUGGUAGCGCAGCAGAUUGCAAAUC
>D_Site_1015
CAAAAGCUCGUAUGGCGCAGUGGUAGCGCAGCAGAUUGCAA
>D_Site_1016
UUUGCGACUCCAUGGCCAAGUUGGUUAAGGCGUGCGACUGU
>D_Site_1017
UUGCGACUCCAUGGCCAAGUUGGUUAAGGCGUGCGACUGUU
>D_Site_1018
CGACUCCAUGGCCAAGUUGGUUAAGGCGUGCGACUGUUAAU
>D_Site_1019
GACUCCAUGGCCAAGUUGGUUAAGGCGUGCGACUGUUAAUC
>D_Site_1020
UGCGACUGUUAAUCGCAAGAUCGUGAGUUCAACCCUCACUG
>D_Site_1021
AGAAUGGUCUCUUGGCCCAGUUGGUUAAGGCACCGUGCUAA
>D_Site_1022
GAAUGGUCUCUUGGCCCAGUUGGUUAAGGCACCGUGCUAAU
>D_Site_1023
UGGUCUCUUGGCCCAGUUGGUUAAGGCACCGUGCUAAUAAC
>D_Site_1024
GGUCUCUUGGCCCAGUUGGUUAAGGCACCGUGCUAAUAACG
>D_Site_1025
CCGUGCUAAUAACGCGGGGAUCAGCGGUUCGAUCCCGCUAG
>D_Site_1026
GAUUCGGGCGUGUGGCGUAGUCGGUAGCGCGCUCCCUUAGC
>D_Site_1027
CGGGCGUGUGGCGUAGUCGGUAGCGCGCUCCCUUAGCAUGG
>D_Site_1028
CUCCCUUAGCAUGGGAGAGGUCUCCGGUUCGAUUCCGGACU
>D_Site_1029
AACAAGCGCAAGUGGUUUAGUGGUAAAAUCCAACGUUGCCA
>D_Site_1030
AAGCGCAAGUGGUUUAGUGGUAAAAUCCAACGUUGCCAUCG
>D_Site_1031
CCGUGCUAAUAACGCGGGGAUCAGCGGUUCGAUCCCGCUAG
>D_Site_1032
GGUCUCUUGGCCCAGUUGGUUAAGGCACCGUGCUAAUAACG
>D_Site_1033
UGGUCUCUUGGCCCAGUUGGUUAAGGCACCGUGCUAAUAAC
>D_Site_1034
UAAUGGUCUCUUGGCCCAGUUGGUUAAGGCACCGUGCUAAU
>D_Site_1035
AUAAUGGUCUCUUGGCCCAGUUGGUUAAGGCACCGUGCUAA
