# Supplementary material for: DHU-Pred: accurate prediction of dihydrouridine sites using position and composition variant features on diverse classifiers
Source: PeerJ. 2022 Oct 27;10:e14104. doi: 10.7717/peerj.14104 (PMC9618264; doi:10.7717/peerj.14104)
Supplement: Supplemental Information 2 — Negative fasta sequences having length 41 nucleotides each. The file can be best viewed through Bioedit software in windows OS. [file peerj-10-14104-s002.fasta]

>Non_D_Site_1
AAAUAUGUCUGAUAAAAGAGUUACUUUGAUAGAGUAAAUAA
>Non_D_Site_2
AAUAUGUCUGAUAAAAGAGUUACUUUGAUAGAGUAAAUAAU
>Non_D_Site_3
AAGGUCAGCUAAAUAAGCUAUCGGGCCCAUACCCCGAAAAU
>Non_D_Site_4
GGGCCCAUACCCCGAAAAUGUUGGUUAUAUCCUUCCCGUAC
>Non_D_Site_5
ACUGUAAAGCUAACUUAGCAUUAACCUUUUAAGUUAAAGAU
>Non_D_Site_6
CUGUAAAGCUAACUUAGCAUUAACCUUUUAAGUUAAAGAUU
>Non_D_Site_7
CUGAACCACCUGGUGUCUGCUACCAUGAGUGGGGUCACCAC
>Non_D_Site_8
AUGACGGGGCUGUGCUCGUGUAAGCCCGGGGUGGCUGGACC
>Non_D_Site_9
CAGGUGGACGUCACGUCCUUUGCAGGUCACCCCUGCACCCG
>Non_D_Site_10
GGCCUUGUGUGCUGGAUUUGUAGCUUAUCUUCCGUGUUGUC
>Non_D_Site_11
AAGGGCCCCACCCUGGGCAGUAUAGAGACGUCGGACUUCAC
>Non_D_Site_12
UGGUGAUGGAGGGCUACCUCUUCAAGAGGGCCAGCAACGCU
>Non_D_Site_13
CUGGUGCUAUCGGCAGCCGCUCUCCACUCCCCGACUGAUAC
>Non_D_Site_14
UUUGUGGUUGGCUUUUAACCUCUUGUUCUGAUUCUAGUGGA
>Non_D_Site_15
GCACCUUGUUUGGGGAAGGAUUCCGUGCCUUUGUGACAGAC
>Non_D_Site_16
GCACCUUGUUUGGGGAAGGAUUCCGUGCCUUUGUGACAGAC
>Non_D_Site_17
GCACCUUGUUUGGGGAAGGAUUCCGUGCCUUUGUGACAGAC
>Non_D_Site_18
CGGGACCCAUAGCACACCCCUUAGCGCUUGCCUAGGUUGCU
>Non_D_Site_19
GUCUCCAGCAGAGGGAGCUGUAGGAAUAGUGCUUCCAGAUG
>Non_D_Site_20
AAACCGGGAGAGGAUGUAGUUAGAUUCUGGCAUCCUGCCCC
>Non_D_Site_21
UUGGAGCCAGUGUGGAUGGUUACAGCCCAUCCAUUUGGUGC
>Non_D_Site_22
UGUCACGUGUGCUAGAAGGUUCGAUGCCUCUGGAAUGCAUG
>Non_D_Site_23
UAUGCCCUUUUGGACUUAGAUUCCCUGAAGAAAAAACUCUU
>Non_D_Site_24
GUAACCUGAAGUCAUCUAGAUUAUGGGGAAACUGCUCAGCU
>Non_D_Site_25
GAACUACCUCAUCGAGUGUUUCGACCGAGUUGGAAUAGAGG
>Non_D_Site_26
CGGCAGCACAUAUACUAAAAUUGGAACGAUACAGAGAAGAU
>Non_D_Site_27
AUAUACUAAAAUUGGAACGAUACAGAGAAGAUUAGCAUGGC
>Non_D_Site_28
CGCAAGGAUGACACGCAAAUUCGUGAAGCGUUCCAUAUUUA
>Non_D_Site_29
AGGUUUCUCCUGUAAUAUUUUAUCCCUGGACUUGUCAAGUG
>Non_D_Site_30
AGAGGCAUCUCGUUUGUACUUUGGGGAAAGGAACGUGAAAG
>Non_D_Site_31
UGGCAGCACAUAUACUAAAAUUGGAACGAUACAGAGAAGAU
>Non_D_Site_32
CGUAUAAAUCUUUCGCCUUUUACUAAAGAUUUCCGUGGAGA
>Non_D_Site_33
AUAAAUCUUUCGCCUUUUACUAAAGAUUUCCGUGGAGAGAA
>Non_D_Site_34
UUUCGCCUUUUACUAAAGAUUUCCGUGGAGAGGAAUAAUUC
>Non_D_Site_35
AUAAAUCUUUCGCCUUUUACUAAAGAUUUCCGUGGAGAGGA
>Non_D_Site_36
CGCAUAAAUCUUUCGCCUUUUACUAAAGAUUUCCGUGGAGA
>Non_D_Site_37
GGCGCCGGACUUUGUGCCCUUCGUGCAGCUGCGCCCGCUGA
>Non_D_Site_38
GAGGCACAACGUUUCAUACUUACCUGGCAGGGGAGAUACCA
>Non_D_Site_39
AGAGGCACAACGUUUCAUACUUACCUGGCAGGGGAGAUACC
>Non_D_Site_40
UUAACUGAAAGGUUGGUGGUUCGAGCCCACCCAGGGACGCU
>Non_D_Site_41
GGCGCAAUCGGUUAGCGCGUUCGGCUGUUAACUGAAAGGUU
>Non_D_Site_42
UGGCGCAAUCGGUUAGCGCGUUCGGCUGUUAACUGAAAGGU
>Non_D_Site_43
UUCACCGCCGCGGCCCGGGUUCGAUUCCCGGUCAGGGAAUU
>Non_D_Site_44
CCCACGCGGGAGACCCGGGUUCAAUUCCCGGCCAAUGCAAG
>Non_D_Site_45
AAAAUGUCUUCAUGAUUAAAUUCAGCCUAAACGUUUUGCCG
>Non_D_Site_46
GCGGUACUGGGAGGCGUAGGUGAGGGUCGCGAGGCUGCCCG
>Non_D_Site_47
GAGCCCGAAGAUCUCAUACUUACCUGGCAGGGGAGAUACCA
>Non_D_Site_48
AGAGCCCGAAGAUCUCAUACUUACCUGGCAGGGGAGAUACC
>Non_D_Site_49
CCCAUGCGGGAGACCCGGGUUCAAUUCCCGGCCACUGCACG
>Non_D_Site_50
CCCACGUGGGAGACCCGGGUUCAAUUCCCGGCCAAUGCAGC
>Non_D_Site_51
AGAGCCCGAAGAUCUCAUACUUACCUGGCAGGGGAGAUACC
>Non_D_Site_52
GAGCCCGAAGAUCUCAUACUUACCUGGCAGGGGAGAUACCA
>Non_D_Site_53
CCCACGCGGGAGACCCGGGUUCAAUUCCCGGCCAAUGCAAA
>Non_D_Site_54
GGCCAUGUGCUCAUUUCCACUUACCUGGCAGGGGAGAGACC
>Non_D_Site_55
GCCAUGUGCUCAUUUCCACUUACCUGGCAGGGGAGAGACCG
>Non_D_Site_56
UGGCGCAAUCGGUUAGCGCGUUCGGCUGUUAACCGAAAGAU
>Non_D_Site_57
GGCGCAAUCGGUUAGCGCGUUCGGCUGUUAACCGAAAGAUU
>Non_D_Site_58
UUAACCGAAAGAUUGGUGGUUCGAGCCCACCCAGGGACGCU
>Non_D_Site_59
AGAGCCCGAAGAUCUCAUACUUACCUGGCAGGGGAGAUACC
>Non_D_Site_60
GAGCCCGAAGAUCUCAUACUUACCUGGCAGGGGAGAUACCA
>Non_D_Site_61
AGGAAAUCUUUUACCAUUUUUUGUUUGCAACUUUGGACCUC
>Non_D_Site_62
CACGAGACGCUUGCAGGGCUUUCGGCUGGAGGAGUAUCUGA
>Non_D_Site_63
CACCUCUGCAUGGGGCAGCAUGCAUUGUUGAAAUAGCCUUU
>Non_D_Site_64
GUCCACGCCAUCCACGCCUGUAGAGUUUGAUUCCCGAAGGA
>Non_D_Site_65
AAAAUGUCUUCAUGAUUAAAUUCAGCCUAAACGUUUCAUCA
>Non_D_Site_66
AAAAUGUCUUCAUGAUUAAAUUCAGCCUAAACGUUUCAUCA
>Non_D_Site_67
CGUUGGUCCAUAAAGGAUUGUAUCAAGUAGAUGGGACAACA
>Non_D_Site_68
AAACAUGUCUCCUGAUAUCCUACACAACAAACAAAUUUCCA
>Non_D_Site_69
GCAGCUGAAGACCUGUUAUGUAGAGGAAAUACGAGGGGUGG
>Non_D_Site_70
CUCUUCCACGUGCUGCUGCUUUUUUUGCCACUCUGAUACUA
>Non_D_Site_71
CUCCCCUUUUGAGCUCUCCAUUCACAAACAUGACAUCACCC
>Non_D_Site_72
GGACGCAGAACCUUGGGAGAUUGAUUUGCACAGAACUCCCC
>Non_D_Site_73
AUUAAAUAUUGUAUGAUUUAUCUGGUUCAAGGAAGAUGCAC
>Non_D_Site_74
UAUUUUUACAGAAAAAGACAUAGUAUACCCUGGAAUUGCUG
>Non_D_Site_75
CACUGGGGCCUUGGACAAGUUGUUACUGACUAUGUUCAUGG
>Non_D_Site_76
UACAGCACUUUAAAGUUAUAUACUCUAUGUUUAAAUAUCUC
>Non_D_Site_77
AUUGGUUUGAAGACUAUACUUUCAGGGAUCAUUUCUUCUUU
>Non_D_Site_78
CCAUUCUGGGCCUCUCAGGGUUUCACACGUACCUCGUCGCC
>Non_D_Site_79
GCGUGGCUUUCCCUGAACUGUUCCGUGGCUGUGCCCUCUGC
>Non_D_Site_80
GAAACUGAAUCUUUUUCAUAUUCUAAUAAAUCAAUGUGAGU
>Non_D_Site_81
CGCUGGGGACCGCAUCUUGAUCACGGGGGCAGCCGACUCUA
>Non_D_Site_82
CACUCAGAUGGGAAAGUCCCUUACUCGGCCCCUCCCUCCCC
>Non_D_Site_83
CAGCAGCACAUAUACUAAAAUUGGAACGAUACAGAGAAGAU
>Non_D_Site_84
AUAUACUAAAAUUGGAACGAUACAGAGAAGAUUAGCAUGGC
>Non_D_Site_85
AAGGCUUUGGCUUCCCGCUGUAGAGCUGCUCCCGCCACCAC
>Non_D_Site_86
UUAGUAAAAGAAUCAGAUCUUUUCUUUCUUGUUACCUUGGA
>Non_D_Site_87
GCAGCCGCGAACUCCGGCUCUAGCCUCCCGCUGUUCGACUG
>Non_D_Site_88
GGAGCAGGCGCAUGCAGAACUUUGCCUUCAGCGGAGGACUC
>Non_D_Site_89
GUGGGAUUUCUUGAGGAAGUUACAAAUAAGCUUGUUACAAC
>Non_D_Site_90
GGAUGGUGAGAAUUAAUUGGUUCUUUGCACUGUUCUCCUCA
>Non_D_Site_91
CUAAAUGUUGUAAUCUGGUAUAUGGCAUGUGGGCUAGUUUC
>Non_D_Site_92
CUGUACAUCAAAAGGAUGGAUUAAACGAUGAUGAUUUUGAA
>Non_D_Site_93
GAAAUGUUGCCUGACCUACUUUGAGGAGAUGAUUUGAGCGA
>Non_D_Site_94
GGCGCCUGCCCCACUGCGGGUACUCUCCUGUUCCAGCCUUG
>Non_D_Site_95
GGCCACUUUGCAAAAGAUUGUUUCAUGCAACCAGGUGGGAC
>Non_D_Site_96
CAUUCAGCAGGAGGUCCUAUUACCCUCUCCAGCUGCCACUG
>Non_D_Site_97
CACAGGGAUGACACGCAAAUUCGUGAAGCGUUCCAUAUUUU
>Non_D_Site_98
AUACACUAAAAUUGGAACGAUACAGAGAAGAUUAUCAUGGC
>Non_D_Site_99
GAAAUGCUUGUGGUAUGUGUUUUCCAAACUGCCCCCUAUAU
>Non_D_Site_100
AGACUACCAACUUCUAUCGCUUCUCGGCCUUUUGGCUAAGA
>Non_D_Site_101
GACUACCAACUUCUAUCGCUUCUCGGCCUUUUGGCUAAGAU
>Non_D_Site_102
ACUUCUAUCGCUUCUCGGCCUUUUGGCUAAGAUCAAGUGAA
>Non_D_Site_103
AAAGGGUAGGGCUUUUUCUGUUCCACCUCUGUACUAUAUUU
>Non_D_Site_104
AAGGUUCUCAGGCACAGACUUUCUAUUUUUCUCAAGCCAAA
>Non_D_Site_105
UUCAAAGGCUUUCCACUUUCUUUAGUGGCAUUCAGACCCCC
>Non_D_Site_106
ACUAGGACCCUGCAAGCAACUCUGCUCUGUGACCAGGCCAG
>Non_D_Site_107
UAAUUUACUAGGCUACCUACUUUCAUGAGUAACCUCUCACA
>Non_D_Site_108
CCGUUCCUACCACGAGGAGUUCAACCCUCCAAAAGAGCCCA
>Non_D_Site_109
GCCGUUCCUACCACGAGGAGUUCAACCCUCCAAAAGAGCCC
>Non_D_Site_110
UGCCGUUUCCCCCAGCUCCAUCCGUGGCUCUGCUGCAGCCA
>Non_D_Site_111
GUGAAGUCUCCUUCCCUCCUUUAGAACUCAUUUUCUCUUCC
>Non_D_Site_112
AUCUUCAACUUUGCCAUUCAUGCUUCUAUGCAUAUUAGGCU
>Non_D_Site_113
CUCUGGGGAUCUUGCAGGAAUUCCAGUCGUUGGUAGUGACA
>Non_D_Site_114
ACUUUGGGGGAGUGACUUUUUAAAGAGACACUUAUAAUUUC
>Non_D_Site_115
AAUCUGCCAACCUUCAGUGUUCGAAUCAUUGACAAAAAUGG
>Non_D_Site_116
ACAUCCCAGAUGGGCUCAACUCUGCCGAGUGGUGCCGGGUA
>Non_D_Site_117
AUUUCGUAACUUUUUUUUUUUUCCCUAAGAGACAGGGUAUC
>Non_D_Site_118
GGAGCGACAGAUCUAUGCUUUUGAGGGAAGCUACCUGGAAG
>Non_D_Site_119
CGCCUGGUGCAGAGCCCCAAUUCCUACUUCAUGGAUGUGAA
>Non_D_Site_120
UCGCGGUCUCCGGCGCCAGCUACGCCGCUGCCGCUGUCACU
>Non_D_Site_121
CAAUGCCAUCUUAAAUCAGUUCCAGCCUGCAGCGGGUGGCU
>Non_D_Site_122
UUUUGGAGACAUCACAGAUAUUCAGAUUCCUCUGGAUUAUG
>Non_D_Site_123
GCAACGGACCCUACCUCUUGUAGUGAUUCUCGGGGCCACGG
>Non_D_Site_124
AAGCUGCUCAUGAUGGCUGGUAUCGAUGACUGCUACACCUC
>Non_D_Site_125
CAGCUCCAUAUGUGCAGGCAUUUGACUCGCUGCUUGCUGGU
>Non_D_Site_126
GACUUAUUUUCUAAUGCUCUUUAGCUGUUAAAAAAAAAAAA
>Non_D_Site_127
UUUUAAUUUGUAAUAAAAGUUUACAACUUGAUUUUUUCAAA
>Non_D_Site_128
AUUAAAUACAGACACUAAGUUAUAGUAUAUCUGGACAAGCC
>Non_D_Site_129
CAGGCUUCACCCUGAAUGGUUCCAUGCCUGAGGGUGGAGAC
>Non_D_Site_130
CCAGGCUUCACCCUGAAUGGUUCCAUGCCUGAGGGUGGAGA
>Non_D_Site_131
GCCCACCACGCUCACCACGCUCUGGUCCCUCUCAGUGGCCA
>Non_D_Site_132
UGGCAGCACAUAUACUAAAAUUGGAACGAUACAGAGAAGAU
>Non_D_Site_133
AUAUACUAAAAUUGGAACGAUACAGAGAAGAUUAGUCUGGC
>Non_D_Site_134
CGACAUUUGGCCAGUGGUGGUAAUGAUAACUUGGUCAAUGU
>Non_D_Site_135
CAUCGAGAUGACACCUGGGUUCCAAUCCCAGCUCUGCCUUU
>Non_D_Site_136
UGCUCCCGGAGACCUUUACCUUGGGGGACAAGAAGAACUAC
>Non_D_Site_137
UGGCAGCACAUAUACUAAAAUUGGAACGAUACAGAGAAGAU
>Non_D_Site_138
AUAUACUAAAAUUGGAACGAUACAGAGAAGAUUAGGAUGAC
>Non_D_Site_139
CCUCCUGCCUGGGCAGGCUCUUCAAGUGUGGCCCUCUUUGG
>Non_D_Site_140
GCAUGAGAACAACAACCGCUUUGAGGAGUAUGAGUGGUGUG
>Non_D_Site_141
UUUCGCCUUUUACUAAAGAUUUCCGUGGAGAAAAACAACUA
>Non_D_Site_142
AUAAAUCUUUCGCCUUUUACUAAAGAUUUCCGUGGAGAAAA
>Non_D_Site_143
CGAAUAAAUCUUUCGCCUUUUACUAAAGAUUUCCGUGGAGA
>Non_D_Site_144
AUAAAUCUUUCGCCUUUUACUAAAGAUUUCCGUGGAGAGAA
>Non_D_Site_145
CGUAUAAAUCUUUCGCCUUUUACUAAAGAUUUCCGUGGAGA
>Non_D_Site_146
AAAUCCAGGGAUUCUUUUUCUAGGGAUGUAAUACAUAUAUU
>Non_D_Site_147
UUUCGCCUUUUACUAAAGAUUUCCGUGGAGAGAAAGUUGUG
>Non_D_Site_148
AUAAAUCUUUCGCCUUUUACUAAAGAUUUCCGUGGAGAGAA
>Non_D_Site_149
CGCAUAAAUCUUUCGCCUUUUACUAAAGAUUUCCGUGGAGA
>Non_D_Site_150
UCUUAUCUUUGUGCUCUUGCUGCAGUUCCCUUUGGGUUCCA
>Non_D_Site_151
UCCCCGGGCAGGGUCGCCUCUAGGUGCUCACCUCCGCCACU
>Non_D_Site_152
GUGUUCCAAGCCAUCACCCUUACCCGACAACGACUGGCUGG
>Non_D_Site_153
GGGGAACGAUGGCCAUGGAGUCCACAGCCACUGCCGCCGUC
>Non_D_Site_154
GAAAAUGAGGAGGAGGAGAUUGGGAACCUAGAGCUUGCCUG
>Non_D_Site_155
UGGAGAGUUCUACUUCAGGUUUCACUCCUGGUGGAGGAGGC
>Non_D_Site_156
GCUUCUUGCAGAGCCGCAGUUCCAGUCUGUUCUCCCCUUGG
>Non_D_Site_157
CCAGGCCUUUCCCACAAAGCUUCACUUGUCACCUCCCCUGG
>Non_D_Site_158
UGAUGAAUCGCUUCUCGGCCUUUUGGCUAAGAUCAAGUGCA
>Non_D_Site_159
GAAUAGUCUGAUGAAUCGCUUCUCGGCCUUUUGGCUAAGAU
>Non_D_Site_160
AGAAUAGUCUGAUGAAUCGCUUCUCGGCCUUUUGGCUAAGA
>Non_D_Site_161
AGCCGAGUGGUGCGGGACGUUGCUGCUGCCCUUGACUUCCU
>Non_D_Site_162
AUCAGGUCAGACCCAGCUGCUUUUGAGUCCCGCCUGGAGAA
>Non_D_Site_163
GCCGAGCUCCAGGCCAACCCUUUCUACGACCGCUACCGCGA
>Non_D_Site_164
UAGAUGACUGUGGUGUCAUCUAAAAGGCAGAGGUGCCUGAC
>Non_D_Site_165
CUCCGGAGGUCCGAAACACGUAUUUUAAGCGUGCCCUUCCU
>Non_D_Site_166
UGCCUCCUGGGUUCAAGCGAUUUUCCUGCUUCAUCUUCCCA
>Non_D_Site_167
ACCUUUUAACUCCCUGCCCUUUUAAUACAGGGACAGGGUGU
>Non_D_Site_168
AAGUUGCUCAUGAUGGCUGGUAUCGAUGACUGCUACACCUC
>Non_D_Site_169
UGUGGGAAGCUUUCAAAGGAUCAGUUUGCCUUGGCUUUUCA
>Non_D_Site_170
UACCAUGUCUACCCUACCUGUAGGAACACAUCCGGGAUUCU
>Non_D_Site_171
UGGGUAACAUAUCUUUGGUAUGGUUGCCUUAGAUUAACUUA
>Non_D_Site_172
GUCAUCAUUUUCAUCAUUAUUAUUUUGGUUAGGAUGGCUUG
>Non_D_Site_173
CUUUUGGCUAAGAUCAAGUGUAGUAUCUGUUCUUAUCAGUU
>Non_D_Site_174
UUGGCUAAGAUCAAGUGUAGUAUCUGUUCUUAUCAGUUUAU
>Non_D_Site_175
GGCUAAGAUCAAGUGUAGUAUCUGUUCUUAUCAGUUUAUUU
>Non_D_Site_176
CUAAGAUCAAGUGUAGUAUCUGUUCUUAUCAGUUUAUUUUA
>Non_D_Site_177
AAGAUCAAGUGUAGUAUCUGUUCUUAUCAGUUUAUUUUACA
>Non_D_Site_178
AGAUCAAGUGUAGUAUCUGUUCUUAUCAGUUUAUUUUACAU
>Non_D_Site_179
UGGAGGUUGUGGUGAGCCAAUAUCAUGCCACUGCACUCCAG
>Non_D_Site_180
ACUCAUCAAAUUGAAGCUGUUCCAACCAGCUCUGCAAGUGA
>Non_D_Site_181
AUACAUUUUAUUGUCAGAAUUUAGACUGAAACUACACAUUG
>Non_D_Site_182
CUCAGGAUCCAGUGACAUGAUUCUGAACUUUUGUGGAGUUU
>Non_D_Site_183
GAUUCUGAACUUUUGUGGAGUUUGACACCUUAGAGAAGCUA
>Non_D_Site_184
CUGGCCAUCCAUGUGAUGGUUUUGGAUGGAGUUAAACUUGA
>Non_D_Site_185
ACUGACAACUACAGUCAGUUUUAGGAACUAGAGUGCCGUAU
>Non_D_Site_186
UUCAGAAUCUCCCAUGAUGAUUGGUGAGUUGAGAAGUGACC
>Non_D_Site_187
UUUUGAUUUGAGAUGCCAGUUAUUAGAUGAUCUGACAAGUA
>Non_D_Site_188
GAGAUUGAGACCAUCCUGGCUAACACGGUGAGACCCCGUCU
>Non_D_Site_189
CCGUUCCUACCACGAGGAGUUCAACCCUCCAAAAGAGCCCA
>Non_D_Site_190
GCCGUUCCUACCACGAGGAGUUCAACCCUCCAAAAGAGCCC
>Non_D_Site_191
AAAUCCUGGAAUUCUUUUUCUAGGGAUGUAAUACACAUGUA
>Non_D_Site_192
AUGUUCUGGUAACAAGCUGUUAUCUUUUAAGACAUUUUAAU
>Non_D_Site_193
AUAGUACUACUAAAACUUUUUUCCUCUUUGGACUGAAUACC
>Non_D_Site_194
UUCAUAAGUAGGAGAUGAGUUUUAUUCUCAGCAAAUAGACC
>Non_D_Site_195
UCUGUCCUGAAAAACAGGACUCUGUGUCUCAUUGCCUCUAG
>Non_D_Site_196
UAAGCCCGGCGCGGCCCUACUCUCUGACCCCGCGUUGCACA
>Non_D_Site_197
GAAAUAUCUAACCAUCCUUUUCUUGGGGUUGCACUACUGUC
>Non_D_Site_198
GUGACAUCCGACAGGGCAUCUUCUAUGCGAUGCUUCUGUCC
>Non_D_Site_199
ACAAACUCUGCCAGUCAGGUUUGAAUCCUACUGUGCUAUUA
>Non_D_Site_200
AGGAGGCCAUAUGACAUACUUACCUGGCAGGGGAGAUACCA
>Non_D_Site_201
AAGGAGGCCAUAUGACAUACUUACCUGGCAGGGGAGAUACC
>Non_D_Site_202
UAAAUAAUCUCUGGUAUGAAUUUGAUGAUCAGAGUGUCACU
>Non_D_Site_203
AUAUGAUCUUCUGUCAGUCAUUUGCCAUCAUGGAACUGCAA
>Non_D_Site_204
GCAUUGUUUUUUGCCUUCUUUUAAGAGAUGGGGUCUCGCUC
>Non_D_Site_205
GUAAAUCCUUUAGGGCCACCUGUACCCCAUGGGCCCCAUGG
>Non_D_Site_206
UCCUACACAAAGACUAUACUUUCAGGGAUCAUUUCUAUAGU
>Non_D_Site_207
AUAAAUAAGUUUAUUCAGGUUCUAACCCUUUGCUGUACACA
>Non_D_Site_208
AGGAAUACAAAGAAAAUACUUAAAGGGAUCAAUAAUGGUGU
>Non_D_Site_209
CCUAAUGGAAAAUGCAGAACUUAAGAAGGUUCUUCAACAAA
>Non_D_Site_210
AAUUUUACCACUUCAUCACUUUUGUACAGUGGCCAAGCAGA
>Non_D_Site_211
UCCCAUCUGUUUCAAGGAGUUUCAACAAUUUACAUUGCAUC
>Non_D_Site_212
AUUCACCAAGCGUUGGAUUGUUCACCCACUAAUAGGGAACG
>Non_D_Site_213
GUCGGCUCUUCCUAUCAUUGUGAAGCAGAAUUCACCAAGCG
>Non_D_Site_214
UUUGAUCCUUCGAUGUCGGCUCUUCCUAUCAUUGUGAAGCA
>Non_D_Site_215
AUAGCGACGUCGCUUUUUGAUCCUUCGAUGUCGGCUCUUCC
>Non_D_Site_216
GCCAAGCGUUCAUAGCGACGUCGCUUUUUGAUCCUUCGAUG
>Non_D_Site_217
UUGUGGCGGCCAAGCGUUCAUAGCGACGUCGCUUUUUGAUC
>Non_D_Site_218
GGCUUGUGGCGGCCAAGCGUUCAUAGCGACGUCGCUUUUUG
>Non_D_Site_219
UUACCACAGGGAUAACUGGCUUGUGGCGGCCAAGCGUUCAU
>Non_D_Site_220
CCUUCUGACCUUUUGGGUUUUAAGCAGGAGGUGUCAGAAAA
>Non_D_Site_221
CUCACGAUCCUUCUGACCUUUUGGGUUUUAAGCAGGAGGUG
>Non_D_Site_222
AUCUUGAUUUUCAGUACGAAUACAGACCGUGAAAGCGGGGC
>Non_D_Site_223
AAAAGCUCGCUUGAUCUUGAUUUUCAGUACGAAUACAGACC
>Non_D_Site_224
GGCAAAAGCUCGCUUGAUCUUGAUUUUCAGUACGAAUACAG
>Non_D_Site_225
AAGGGCAAAAGCUCGCUUGAUCUUGAUUUUCAGUACGAAUA
>Non_D_Site_226
GUCGUGGAUGAACGUUCUAUUGUCAAACUCUGUGGUUAUCC
>Non_D_Site_227
CAAAAUUAUGAUUUUCCAGCUUUGCGCAGUGGCAGUAUCGU
>Non_D_Site_228
ACUAACUGAGCAGUCAGUAGUUGGUCCUUUGGUUGCAUAUG
>Non_D_Site_229
CUAACUGAGCAGUCAGUAGUUGGUCCUUUGGUUGCAUAUGA
>Non_D_Site_230
ACUGAGCAGUCAGUAGUUGGUCCUUUGGUUGCAUAUGAUGC
>Non_D_Site_231
UCUGGCCGCUCUGCCUCCGGUGCUGCUGCCUGGGGCGGCCG
>Non_D_Site_232
ACAAAAUGCUAAAGAACAGCUUCGAGAAAAAGAGUUUAUAA
>Non_D_Site_233
CGCUGUGCUGGGGAGGGAGGUGUCACUGUGAGCUGUGUCGG
>Non_D_Site_234
GAAGCUCUUCAGGAAAGCAUUCCUGACAUUCAAGCGCACGA
>Non_D_Site_235
UAACCCUUAAGUUAUCUGGUUCUAUUCCAACCCUUGGGUAU
>Non_D_Site_236
CUUCUGAUUUCAGGCUAAAUUUAUUGUGAAGAAAUCAGAAG
>Non_D_Site_237
GCAAUUUCCUGAUCAAAUUGUAGGAUUUGUUCCUAGAAAGC
>Non_D_Site_238
AGAUCUAUGAACCUCCACGGUAUAUGAGUGUAAACCAAGCA
>Non_D_Site_239
UAUGCCCUUUUGGACUUAGAUUCCCUGAAGAAAAAAACUCU
>Non_D_Site_240
GCACGUCCUGCCGGGACCAGUGGAGACUGUAGAGUUGCCGG
>Non_D_Site_241
UCAUGCCAAAGGGAAAAGUUUUGGUUGCCCUGGUCCCCAGG
>Non_D_Site_242
UGGCAUCACCAUAAACCCUGUAGGCCAGGGUGGAAUGAAGU
>Non_D_Site_243
GGAAUAGAAUGUUAGCUUCAUGUAUACAGAUGCUCCUUGAC
>Non_D_Site_244
CGCAAGGAUGACACGCAAAUUCGUGAAGCGUUCCAUAUUUU
>Non_D_Site_245
GGAAGCCCGUCACCAUGUCGUGCGAGUCGUCUAUGGUUCUC
>Non_D_Site_246
UUUUUUAAAUUUAAGCAAAAUUUAUUUCUGUUCUUUAAUAA
>Non_D_Site_247
UAGCAAGACAGUGGUGUAACUGUGCCUUUUUAGAAUCUUCU
>Non_D_Site_248
AGGGGCUGCGGGCGGCCGGCUUCGAGAGGCCCUCGCCGGUG
>Non_D_Site_249
UUGCGCCGGCAGCUUCCAGUUACCCGCACCAAAAUCGACUG
>Non_D_Site_250
UGGGACUUUUCAGGUCCUUUUUGGAGGGCAAAGGAAGUGCC
>Non_D_Site_251
UUGUGCAGCUGGAUCUGGACUUUAAUCUGGGUUUCCUUAAG
>Non_D_Site_252
ACAGCCUUAAGGUCUGCAGUUCCACCCUGCCCAUCAAGCCC
>Non_D_Site_253
UAAAAAGGGCCAGAAAAAUUUGGCACCAGGCAAACGAAUAA
>Non_D_Site_254
AACCAGCUCCAUUGCUCAUCUUUUCUCCCCACAGGGUUCCU
>Non_D_Site_255
CAUUAUAUGUACAUUAUAUGUAAUGUUAGUAUUUCUGCUUU
>Non_D_Site_256
ACAAUUUGUAAGACUAUACUUUCAGGGAUCAUUUCUUUUUA
>Non_D_Site_257
UAGAAAAUUACUACAAAGAUUUCACCAUCUAUAACCCAAAC
>Non_D_Site_258
AGAAAUGGAAAGACUAUACUUUCAGGGAUCAUUUAUAUGAU
>Non_D_Site_259
UAACUGGUUGCUUCUCCUACUAUCAAGAAGCUAAAAGUUCA
>Non_D_Site_260
GCUGUCAUCUUCCUCAUCGGUAUCAUCGUAGCCAAUGUGCC
>Non_D_Site_261
UGAUUCUUCUGGAUGACAACUUUGCCUCAAUUGUGACUGGA
>Non_D_Site_262
AGCAUCCUGGACAUGACUGCUGUUCUUCUUGCCUGUGGCAU
>Non_D_Site_263
UUUGUGGGUUUCUUUCCAUGUACAUCUACCUCUUCCAGCUG
>Non_D_Site_264
CAGGAGGGGCCAGAGUGGAGUCUCCUCACAGCCCUGCCUCC
>Non_D_Site_265
GUAUUGACCUUGUGAACCAUUUCAAGUGCUCUUGCCCACCA
>Non_D_Site_266
GAAACUCUGGUGGAGGUCCGUAGCAGUCCUGAUGUGCAAAU
>Non_D_Site_267
GAGGCGUAUGAUCUCAUACUUACCUGGCAGGGGAGAUACGA
>Non_D_Site_268
GGAGGCGUAUGAUCUCAUACUUACCUGGCAGGGGAGAUACG
>Non_D_Site_269
UAGAAUCUUUGUGCUCUUGCUGCAGUUCCCUUUGGGUUCCA
>Non_D_Site_270
UCCACCACAUUUGCUUGCAAUAUCCUAGAAUCUUUGUGCUC
>Non_D_Site_271
GCCUAGCUGGAUUGCAGAGUUGAGUUAAGUUUAUGAUUAUG
>Non_D_Site_272
UAGAAUCUUUGUGCUCUUGCUGCAGUUCCCUUUGGGUUCCA
>Non_D_Site_273
UCCACCACAUUUGCUUGCAAUAUCCUAGAAUCUUUGUGCUC
>Non_D_Site_274
AAAAUGUCUUCAUGAUUAAAUUCAGCCUAAACGUUUUGCCG
>Non_D_Site_275
AAUAAUCAGGAUGGAAUCGCUUCUCGGCCUUUUGGCUAAGA
>Non_D_Site_276
AUAAUCAGGAUGGAAUCGCUUCUCGGCCUUUUGGCUAAGAU
>Non_D_Site_277
GAUGGAAUCGCUUCUCGGCCUUUUGGCUAAGAUCAAGUGUA
>Non_D_Site_278
CUUUUGGCUAAGAUCAAGUGUAGUAUCUGUUCUUAUCAGCU
>Non_D_Site_279
UUGGCUAAGAUCAAGUGUAGUAUCUGUUCUUAUCAGCUUAA
>Non_D_Site_280
GGCUAAGAUCAAGUGUAGUAUCUGUUCUUAUCAGCUUAAAU
>Non_D_Site_281
GAAACUCUGGUGGAGGUCCGUAGCAGUCCUGAUGUGCAAAU
>Non_D_Site_282
CUCCAAAGUUUCCCUCGGGAUAGCUGGCACUCUCGCAAAAA
>Non_D_Site_283
AAAAUGUCUUCAUGAUUAAAUUCAGCCUAAACGUUUUGCCA
>Non_D_Site_284
UUAAUCUCAGGGUCGUGGGUUCGAGCCCCACGUUGGGCGCU
>Non_D_Site_285
GUGGCCGCAGCAACCUCGGUUCGAAUCCGAGUCACGGCAGG
>Non_D_Site_286
AUAGUGGUUAGUACUCUGCGUUGUGGCCGCAGCAACCUCGG
>Non_D_Site_287
AGUGGCUCGCCGUGAUCGUAUAGUGGUUAGUACUCUGCGUU
>Non_D_Site_288
UUUCAGAUGCGUUGGUGGUAUAGUGGUGAGCAUAGCUGCCU
>Non_D_Site_289
CUCACCGCCGCGGCCCGGGUUCGAUUCCCGGUCAGGGAAAG
>Non_D_Site_290
UUCCCUGGUGGUCUAGUGGUUAGGAUUCGGCGCUCUCACCG
>Non_D_Site_291
UAGCAGCUUCCCUGGUGGUCUAGUGGUUAGGAUUCGGCGCU
>Non_D_Site_292
GAAGUGUGUGAAGUCAUACUUACCUGGCAGGGGAGAUACCA
>Non_D_Site_293
AGAAGUGUGUGAAGUCAUACUUACCUGGCAGGGGAGAUACC
>Non_D_Site_294
UGUGGCCCGCCGUGAUCGUAUAGUGGUUAGUACUCUGCGUU
>Non_D_Site_295
AUAGUGGUUAGUACUCUGCGUUGUGGCCGCAGCAACCUCGG
>Non_D_Site_296
GUGGCCGCAGCAACCUCGGUUCGAAUCCGAGUCACGGCAAA
>Non_D_Site_297
UUGGGAAAAAUUAUUUGUGUUGGGGGAAAUGUUGUGGGAGU
>Non_D_Site_298
CGACCAACCCCGACCCGGGUUAAAACUCCCAGGGACUCUUC
>Non_D_Site_299
GAAGUGUGUGAAGUCAUACUUACCUGGCAGGGGAGAUACCA
>Non_D_Site_300
AGAAGUGUGUGAAGUCAUACUUACCUGGCAGGGGAGAUACC
>Non_D_Site_301
UGUGGCUCGCCGUGAUCGUAUAGUGGUUAGUACUCUGCGUU
>Non_D_Site_302
AUAGUGGUUAGUACUCUGCGUUGUGGCCGCAGCAACCUCGG
>Non_D_Site_303
GUGGCCGCAGCAACCUCGGUUCGAAUCCGAGUCACGGCAAU
>Non_D_Site_304
GUGGCCGCAGCAACCUCGGUUCGAAUCCGAGUCACGGCAAU
>Non_D_Site_305
AUAGUGGUUAGUACUCUGCGUUGUGGCCGCAGCAACCUCGG
>Non_D_Site_306
UGUGGCUCGCCGUGAUCGUAUAGUGGUUAGUACUCUGCGUU
>Non_D_Site_307
GAGGCGUAUGAUCUCAUACUUACCUGGCAGGGGAGAUACGA
>Non_D_Site_308
GGAGGCGUAUGAUCUCAUACUUACCUGGCAGGGGAGAUACG
>Non_D_Site_309
GCCUAGCUGGAUUGCAGAGUUGAGUUAAGUUUAUGAUUAUG
>Non_D_Site_310
UAGAAUCUUUGUGCUCUUGCUGCAGUUCCCUUUGGGUUCCA
>Non_D_Site_311
UCCACCACAUUUGCUUGCAAUAUCCUAGAAUCUUUGUGCUC
>Non_D_Site_312
GGAGGUGCAAAAGCUCAUACUUACCUGGCAGGGGAGAUACU
>Non_D_Site_313
GAGGUGCAAAAGCUCAUACUUACCUGGCAGGGGAGAUACUA
>Non_D_Site_314
AAAAUGUCUUCAUGAUUAAAUUCAGCCUAAACGUUUUGCCG
>Non_D_Site_315
GCCUAGCUGGAUUGCAGAGUUGAGUUAAGUUUAUGAUUAUG
>Non_D_Site_316
UAGAAUCUUUGUGCUCUUGCUGCAGUUCCCUUUGGGUUCCA
>Non_D_Site_317
UCCACCACAUUUGCUUGCAAUAUCCUAGAAUCUUUGUGCUC
>Non_D_Site_318
UGGCGCAAUCGGUUAGCGCGUUCGGCUGUUAACCGAAAGGU
>Non_D_Site_319
GGCGCAAUCGGUUAGCGCGUUCGGCUGUUAACCGAAAGGUU
>Non_D_Site_320
UUAACCGAAAGGUUGGUGGUUCGAGCCCACCCAGGGACGCC
>Non_D_Site_321
AAAAUGUCUUCAUGAUUAAAUUCAGCCUAAACGUUUUGCCG
>Non_D_Site_322
UCCACCACAUUUGCUUGCAAUAUCCUAGAAUCUUUGUGCUC
>Non_D_Site_323
UAGAAUCUUUGUGCUCUUGCUGCAGUUCCCUUUGGGUUCCA
>Non_D_Site_324
AAAAUGUCUUCAUGAUUAAAUUCAGCCUAAACGUUUUGCCG
>Non_D_Site_325
UCCACCACAUUUGCUUGCAAUAUCCUAGAAUCUUUGUGCUC
>Non_D_Site_326
UAGAAUCUUUGUGCUCUUGCUGCAGUUCCCUUUGGGUUCCA
>Non_D_Site_327
GCCUAGCUGGAUUGCAGAGUUGAGUUAAGUUUAUGAUUAUG
>Non_D_Site_328
AAAAUGUCUUCAUGAUUAAAUUCAGCCUAAACGUUUUGCCA
>Non_D_Site_329
GAGGUGCAAGAGCUCAUACUUACCUGGCAGGGGAGAUACCA
>Non_D_Site_330
GGAGGUGCAAGAGCUCAUACUUACCUGGCAGGGGAGAUACC
>Non_D_Site_331
GAAAGAGCCACGGCCCGGGUUCGAUUCCCGGUCAGGGAAUU
>Non_D_Site_332
CACACGCGGGACACCCGGGUUCAAUUCCCGGUCAAGGCAAG
>Non_D_Site_333
UCACACGCGGGACACCCGGGUUCAAUUCCCGGUCAAGGCAA
>Non_D_Site_334
ACACGCGAAAGGUCCCCGGUUCGAAACUGGGCGGAAACAGA
>Non_D_Site_335
GUAGUGUAGUGGUUAUCACGUUCGCCUCACACGCGAAAGGU
>Non_D_Site_336
CGCGUGUGGUUUCCGUAGUGUAGUGGUUAUCACGUUCGCCU
>Non_D_Site_337
GAGGUGCAAAAGCUCAUACUUACCUGGCAGGGGAGAUACUA
>Non_D_Site_338
GGAGGUGCAAAAGCUCAUACUUACCUGGCAGGGGAGAUACU
>Non_D_Site_339
GCCUAGCUGGAUUGCAGAGUUGAGUUAAGUUUAUGAUUAUG
>Non_D_Site_340
GAAAGCGUCACGGCCCGGGUUCGAUUCCCGGUCAGGGAAUU
>Non_D_Site_341
CCCACGCGGGAGACCCGGGUUUAAUUCCCGGUCAAGAUAAG
>Non_D_Site_342
UCCCACGCGGGAGACCCGGGUUUAAUUCCCGGUCAAGAUAA
>Non_D_Site_343
UGUGGUCACUCUCCCCAUUUUGUAACACUGUACCAGGUGGU
>Non_D_Site_344
UAUAUUGACUUUCUUAUCAAUCAUCUUACUGUGCAAUCAAA
>Non_D_Site_345
AGGGAAGGAGGGGAGAUUUUUUUGUAGUUUUUAAUUGGGGU
>Non_D_Site_346
CGGUGUUUUUCGGCUGCACUUUCGUCGCGUUCGGCCCGGCC
>Non_D_Site_347
CAGUUUUCUCUCCAUCUCUUUUCUUUGUACAAUCCCAUUUC
>Non_D_Site_348
GUGAACACCUUGGUUCUGGUUAAACAGCUGUACUUUUGAUA
>Non_D_Site_349
UUUUAAUUAAUCUUAAGAUCUGGUUACGGUAACUAAAAAAG
>Non_D_Site_350
GAAAGACUUAAUUUCCUUGUUGAGAACAGGAAAGUGGCCAG
>Non_D_Site_351
GGAGAUUAUCUCUCGGUACCUUCGGGAGCAGGCCACCGGCG
>Non_D_Site_352
GGGGUUCUAGUUGAGCUCUGUAGAUAAAUGCCUUGUUUCAG
>Non_D_Site_353
UAACAGUCGUAGAUACCAGCUUUUUUUUUUUUUUUUUUAAA
>Non_D_Site_354
ACUCAGGAUGCUCCAGACCUUGUAUGAUUACUUCUGGUGGG
>Non_D_Site_355
GCUCAGUCUUGACAAACCAAUUCCCUGUAACUUUUUCACAA
>Non_D_Site_356
GACGGAGAAGGGGCGUUCGCUCCUUUGGGACUUUUCAUGCC
>Non_D_Site_357
CUCUACCCACCCGCCGCACGUACUAAGGAAGGCGCACAGCC
>Non_D_Site_358
AAUAAUCAGUGGUGCUUUUGUACCUAGGUUUUAUGUGAUUU
>Non_D_Site_359
CUUCUCAGGAUGCUUAGGCCUAGCCAGUGAGGGCUAUAUUU
>Non_D_Site_360
ACCCUUUUGCACAACUCUCUUUAAGUUUCCUUUAUUUCUUU
>Non_D_Site_361
GAACGGGUAUGGACAGGUCAUAAACCUAGAGUCAGUGUCCU
>Non_D_Site_362
GCCAUGGAGCUGUGCCUGGCUUUGCUGCUCCACAAGGGCAU
>Non_D_Site_363
CGCCUGGUGCAGAGCCCCAAUUCCUACUUCAUGGAUGUGAA
>Non_D_Site_364
GUGAAUGCAUCGGCCACCCCUUUCCAACAGCCGAGUGGAUA
>Non_D_Site_365
GGUGGAUACCUUCUGGGCUUUUGAACUUGCCCCUCCCCCAU
>Non_D_Site_366
UGGCUGAGGCCCAGGCCCACUUUGGACGUAGGCUUGGCCUG
>Non_D_Site_367
UAGGGUGAGCUCACUGUCCGUACAAACACAAGAUCAGGGCU
>Non_D_Site_368
UAGGGUGAGCUCACUGUCCGUACAAACACAAGAUCAGGGCU
>Non_D_Site_369
AUCUGGCUGACAUGCUGAGCUUCUGUGGGAAAAAGGUAUGA
>Non_D_Site_370
AUCUGGCUGACAUGCUGAGCUUCUGUGGGAAAAAGGUAUGA
>Non_D_Site_371
UUAAAGUAUUGUCUCUUAGUUAAGUAUGAUUUAUUAACCCA
>Non_D_Site_372
GACCCGACCGGCUGUGGUGUUCCAGUCCCCACUGACCAGUA
>Non_D_Site_373
GCUAAUGCUGUGCCUCUCUGUAGAGCAAAACCCUCCCCCAG
>Non_D_Site_374
GGAGGAAUAUGCUGAGCGGCUACAGAAAGCUGGCCCUGGCC
>Non_D_Site_375
AACUUCUGACUUUCUGGGAUUAUAAUAGUAAUUCCCAGCCA
>Non_D_Site_376
UUCAUACUUAGAAUUGAAAUUGUUGGACAUCACAUGUAUAU
>Non_D_Site_377
CCGUCAUGCUGCAUACUCUGUAGGUUGGGAGAUGGCACCUG
>Non_D_Site_378
GUGCGCAUCGCUUCUCGGCCUUUUGGCUAAGAUCAAGUGUG
>Non_D_Site_379
GUCCGUGAGUGCGCAUCGCUUCUCGGCCUUUUGGCUAAGAU
>Non_D_Site_380
AGUCCGUGAGUGCGCAUCGCUUCUCGGCCUUUUGGCUAAGA
>Non_D_Site_381
UUCGGGAGCGGGAGCUGGGUUCAAGUGCCCGCUUUGUCUAU
>Non_D_Site_382
UUGGGAAAUUCCAACUCCUAUACCUUACCAGAGCAUGGAAG
>Non_D_Site_383
GUCUCAGGCUAUUUGGGAAAUUCCAACUCCUAUACCUUACC
>Non_D_Site_384
GAGUAUUAUGCAGAACCUACUCUCCAAGGAUGUGCUGUACC
>Non_D_Site_385
CUUCUCAACUUGACUACAGUUGUGCUCAUAAUUGUCCUUGC
>Non_D_Site_386
CAUCUCUGGGCUGAGCCUACUGUCUCCUUCCCACUGUCCUU
>Non_D_Site_387
GCAAGGAUUACUGCCUUUUGUAGGUACUUCACCCCUCACCC
>Non_D_Site_388
CUUUCCCUGGAGCUGAGGUUUAGAUGUGCAACCUGUGGCUC
>Non_D_Site_389
CCUCUCUCUAGGGUCUCCUGUAGGGCUUAUGACUGUGAAUC
>Non_D_Site_390
ACACGCGAAAGGUCCCCGGUUCGAAACCGGGCGGAAACAAA
>Non_D_Site_391
GUAGUGUAGUGGUUAUCACGUUCGCCUCACACGCGAAAGGU
>Non_D_Site_392
ACCGCCUGGUUUCCGUAGUGUAGUGGUUAUCACGUUCGCCU
>Non_D_Site_393
AAGCUGCUCAUGAUGGCUGGUAUCGAUGACUGCUACACCUC
>Non_D_Site_394
UUCACCGCCGCGGCCCGGGUUCGAUUCCCGGUCAGGGAAGU
>Non_D_Site_395
UUAACCGAAAGGUUGGUGGUUCGAGCCCACCCAGGGACGGC
>Non_D_Site_396
GGCGCAAUCGGUUAGCGCGUUCGGCUGUUAACCGAAAGGUU
>Non_D_Site_397
UGGCGCAAUCGGUUAGCGCGUUCGGCUGUUAACCGAAAGGU
>Non_D_Site_398
GCCGUGCGGCGUUGGUGGUAUAGUGGUGAGCAUAGUUGCCU
>Non_D_Site_399
GUCACGCGGGAGACCGGGGUUCGAUUCCCCGACGGGGAGGC
>Non_D_Site_400
UCUCCCCUGGAGGCGUGGGUUCGAAUCCCACUCCUGACAAG
>Non_D_Site_401
CUCACCGCCGCGGCCCGGGUUCGAUUCCCGGUCAGGGAAGC
>Non_D_Site_402
CUCCCUGGUGGUCUAGUGGUUAGGAUUCGGCGCUCUCACCG
>Non_D_Site_403
GCCGCCUCUCCCUGGUGGUCUAGUGGUUAGGAUUCGGCGCU
>Non_D_Site_404
GCCGUGCGGCGUUGGUGGUAUAGUGGUGAGCAUAGCUGCCU
>Non_D_Site_405
GUCACGCGGGAGACCGGGGUUCGAUUCCCCGACGGGGAGGC
>Non_D_Site_406
UCUCCCCUGGAGGCGUGGGUUCGAAUCCCACUCCUGACAAG
>Non_D_Site_407
CUCACCGCCGCGGCCCGGGUUCGAUUCCCGGUCAGGGAAGC
>Non_D_Site_408
CUCCCUGGUGGUCUAGUGGUUAGGAUUCGGCGCUCUCACCG
>Non_D_Site_409
GCCGCCUCUCCCUGGUGGUCUAGUGGUUAGGAUUCGGCGCU
>Non_D_Site_410
GCCGUGCGGCGUUGGUGGUAUAGUGGUGAGCAUAGCUGCCU
>Non_D_Site_411
GUCACGCGGGAGACCGGGGUUCGAUUCCCCGACGGGGAGGC
>Non_D_Site_412
UCUCCCCUGGAGGCGUGGGUUCGAAUCCCACUCCUGACAAG
>Non_D_Site_413
CUCACCGCCGCGGCCCGGGUUCGAUUCCCGGUCAGGGAAGC
>Non_D_Site_414
CUCCCUGGUGGUCUAGUGGUUAGGAUUCGGCGCUCUCACCG
>Non_D_Site_415
GCCGCCUCUCCCUGGUGGUCUAGUGGUUAGGAUUCGGCGCU
>Non_D_Site_416
GCCGUGCGGCGUUGGUGGUAUAGUGGUGAGCAUAGCUGCCU
>Non_D_Site_417
GUCACGCGGGAGACCGGGGUUCGAUUCCCCGACGGGGAGGC
>Non_D_Site_418
UCUCCCCUGGAGGCGUGGGUUCGAAUCCCACUCCUGACAAG
>Non_D_Site_419
CUCACCGCCGCGGCCCGGGUUCGAUUCCCGGUCAGGGAAGC
>Non_D_Site_420
CUCCCUGGUGGUCUAGUGGUUAGGAUUCGGCGCUCUCACCG
>Non_D_Site_421
GCCGCCUCUCCCUGGUGGUCUAGUGGUUAGGAUUCGGCGCU
>Non_D_Site_422
GCCGUGCGGCGUUGGUGGUAUAGUGGUGAGCAUAGCUGCCU
>Non_D_Site_423
GUCACGCGGGAGACCGGGGUUCGAUUCCCCGACGGGGAGGC
>Non_D_Site_424
UCUCCCCUGGAGGCGUGGGUUCGAAUCCCACUCCUGACAAG
>Non_D_Site_425
GCCACGCGGGAGGCCCGGGUUCGAUUCCCGGCCAAUGCACU
>Non_D_Site_426
UCUCCCCUGGAGGCGUGGGUUCGAAUCCCACUCCUGACAAU
>Non_D_Site_427
CCGGGUACGCGUUGGUGGUAUAGUGGUGAGCAUAGCUGCCU
>Non_D_Site_428
UGGCGCAAUCGGUUAGCGCGUUCGGCUGUUAACCGAAAGGU
>Non_D_Site_429
GGCGCAAUCGGUUAGCGCGUUCGGCUGUUAACCGAAAGGUU
>Non_D_Site_430
UUAACCGAAAGGUUGGUGGUUCGAUCCCACCCAGGGACGGA
>Non_D_Site_431
CCUCCGCUGGAGGCGUGGGUUCGAAUCCCACUUUUGACAAC
>Non_D_Site_432
CCGGGGACGCGUUGGUGGUGUAGUGGUGAGCACAGCUGCCU
>Non_D_Site_433
UUUCAAGCAGUUAACGCGGGUUCGAUUCCCGGGUAACGAAA
>Non_D_Site_434
CCUGGGCAACAGAAUGAGACUCUGUCUCAGAAAAAAACAAA
>Non_D_Site_435
AACAAUUUUGAUAAUCUUGAUUUUGAUUUGGAUUUGAUGCC
>Non_D_Site_436
UAGUGUUUCAUUCCCUAAAUUAAUACCUGUGCUUCCUUGCC
>Non_D_Site_437
AUUUUCUUUUCUUUAUUUAUUCUCUGUAAGUCUGUCAGAUG
>Non_D_Site_438
AAAUUGAAGACUGAAGAAAAUUCGUUCAAAAGACUGAUGAU
>Non_D_Site_439
AGAAUUCCUACAGUCUUUCUUACCCUGCUAGCAAUAGCUCU
>Non_D_Site_440
AAGUUGCUCAUGAUGGCUGGUAUCGAUGACUGCUACACCUC
>Non_D_Site_441
AAGAAGAGUAGAAAAUGGGUUCAACUCCUGUUUCGCUCCAC
>Non_D_Site_442
GGGUGCGAGAGGUCCCGGGUUCAAAUCCCGGACGAGCCCAG
>Non_D_Site_443
GGGUGCGAGAGGUCCCGGGUUCAAAUCCCGGACGAGCCCUG
>Non_D_Site_444
UUUGUGUCGGCUCGUUGGUCUAGGGGUAUGAUUCUCGCUUA
>Non_D_Site_445
CCUGUCUCAACGAUACCUAUUUUCUAGUGCUGAGAUCCUGA
>Non_D_Site_446
UUCUCCAAUCAGUGCAUAUUUACAAGAAGCACAGAGUUCAG
>Non_D_Site_447
AUAUACAUAUAUAUAUAUAAUUUGAAUUUUUGGAAACUUUA
>Non_D_Site_448
UCAUCUGGCAAAAAUGUCACUUUGCCUGCUGUAUUCAAGGC
>Non_D_Site_449
GUCUCUCAGUGGUCGCUAUCUGGAGGAGCUUAGCCAAAGGU
>Non_D_Site_450
CCUUUCACACAGGGUUUGCAUUUAUCAGUCUGUUUUCCGAU
>Non_D_Site_451
UUAUACAAACAAUGUAUCAUUAUCUUCAUUCUAUAAGGUCA
>Non_D_Site_452
AAUGAUGACAGUUUAUUUGCUACUCUUGAGUGCUAGAAUGA
>Non_D_Site_453
UUCCUCUGUUGGGCCAGCGGUACCUGGACCUCCUGACCACG
>Non_D_Site_454
CGGCAGCACAUAUACUAAAAUUGGAACGAUACAGAGAAGAU
>Non_D_Site_455
AUAUACUAAAAUUGGAACGAUACAGAGAAGAUUAGCAUGAG
>Non_D_Site_456
CAUGAGGAUGACACGCAAAUUCGUGAAGCGUUCCAUUUCUU
>Non_D_Site_457
UUUAAACAAAAUAUAAUCGCUUCUCGGCCUUUUGGCUAAGA
>Non_D_Site_458
UUAAACAAAAUAUAAUCGCUUCUCGGCCUUUUGGCUAAGAU
>Non_D_Site_459
AAUAUAAUCGCUUCUCGGCCUUUUGGCUAAGAUCAAGUGUA
>Non_D_Site_460
UCUGAAUCAGAAGACAGAGCUAUUUCAGAGGCUCUGUGUGC
>Non_D_Site_461
AACAAGAUUCCCACUGUCCCUACCUACUAUCCAGUUAAAUU
>Non_D_Site_462
CCUGAAGUUCGCAUUGUUCUUAUGUCUGCUACUAUUGAUAC
>Non_D_Site_463
AUAUACUAAAAUUGGAACGAUACAGAGAAGAUUAGCAUGGC
>Non_D_Site_464
CGGCAGCACAUAUACUAAAAUUGGAACGAUACAGAGAAGAU
>Non_D_Site_465
ACUGGGGGCAACGUGGCCUUUUCUACCCUGGAAGGAAGGCC
>Non_D_Site_466
UAAUGCACGUACAGUAUUCAUUUGGUUGGUUGUACUACCUC
>Non_D_Site_467
GUACUGAACAUCCUCCCUUUUAUUACAACAUUCACAGACAC
>Non_D_Site_468
AAAGAGCCAGACAUCUGAGUUUUAAUCUCAGUUUUAGCCCU
>Non_D_Site_469
GUGAAGUCGCUUCCAUUCUAUUUUAAGCCUUCAAAAUAGCC
>Non_D_Site_470
CCAUAGGGUACCCUGGAGGUUCCAAUCCUGCCCACCCACCA
>Non_D_Site_471
UAGAGAGACAAGCUAAAGAAUUGAUGAGUGGCCUGCCACGC
>Non_D_Site_472
UGCUGCAGCCACUCGACAUUUACAAGAAGCUGAGCAAACCA
>Non_D_Site_473
CGCCUGGUGCAGAGCCCCAAUUCCUACUUCAUGGAUGUGAA
>Non_D_Site_474
GCCGCUGAGUGCAGAACUCAUUCCGGCCUCGUGGCAGGGAU
>Non_D_Site_475
UUAAUCUGAGGGUCCAGGGUUCAAGUCCCUGUUCGGGCGUU
>Non_D_Site_476
ACUACAUUUUUAAAGCAUUUUAUAUUUGAUGGUGCCGUAAU
>Non_D_Site_477
CUGUAGUUGAGUGAUGACCAUACAUAUGGACAGGGUCCCCU
>Non_D_Site_478
GGACGCCGUAUUCAAGGUAGUGUUCUGGCUGGGCUACUUCA
>Non_D_Site_479
CAGCAUCUGGUGCAGCUCUAUUUGUAUUUUGUGACUGCCCU
>Non_D_Site_480
UUCUUUUCUUUUCUUCUCCUUUUUUUUUUUCAAAAAUUCAA
>Non_D_Site_481
AACACUCUGGGCCCUAUACCUUCCCAAUCCCCAGUAUUUUC
>Non_D_Site_482
UGUUUUUUGUUGUUGUUUUUUGUUUUUGUUUUGUUUUUUUU
>Non_D_Site_483
AACAUGCCAUCUGAGUUGCUUUGCUGAAAUCCAGAGGCUGU
>Non_D_Site_484
AAUGUGUAGUUUCCGUAGUGUAGUGGUUAUCACGUUCGCCU
>Non_D_Site_485
GUAGUGUAGUGGUUAUCACGUUCGCCUCACACGCGAAAGGU
>Non_D_Site_486
ACACGCGAAAGGUCCCCGGUUCGAAACCGGGCGGAAACAAC
>Non_D_Site_487
UUAAUCUCAGGGUCGUGGGUUCGAGCCCCACGUUGGGCGCA
>Non_D_Site_488
GUAGAGCAUGAGACUCUUAAUCUCAGGGUCGUGGGUUCGAG
>Non_D_Site_489
CUAGCUCAGUCGGUAGAGCAUGAGACUCUUAAUCUCAGGGU
>Non_D_Site_490
AGCCGUGAGUUUCCGUAGUGUAGUGGUUAUCACGUUCGCCU
>Non_D_Site_491
GUAGUGUAGUGGUUAUCACGUUCGCCUAACACGCGAAAGGU
>Non_D_Site_492
ACACGCGAAAGGUCCCCGGUUCGAAACCGGGCGGAAACAAG
>Non_D_Site_493
AAGAACAGUGCUUGAAGGAUUACCGAAGCUAUUUUGGCUUG
>Non_D_Site_494
GUCAACCAAGAUAAAAGUUAUACUGUACCCUAUAUUUUGCC
>Non_D_Site_495
UGAGAACAUUACUCUUUAAAUGUAAGUUUGCUUAGACCUUG
>Non_D_Site_496
GAGACCGUUCUUCCAGACUUUACUCCCUCUUUUUUCAGACU
>Non_D_Site_497
CUUCCUGCUGAUGCACAUUCUUUAAAUGACUUCCCGGAAAC
>Non_D_Site_498
UUCAGUACCCAGGAGAUUCCUACUACUUCCCAGGGCCUGCU
>Non_D_Site_499
CCUCUAGAACCCUGCCCUCAUUUUAGUUGGCUAAAAACCAC
>Non_D_Site_500
GGGAAGGAGCUGGCUUCAUGUAGCAGUUCAUACUGUACUUC
>Non_D_Site_501
GCGCAGGCGCCCGCUUAUCAUUUCUCCUCAGCCACGCCGAG
>Non_D_Site_502
CUACCCUAGACCUAGUUCCUUUUAUCUUUGACUUAUCCCAC
>Non_D_Site_503
UCUCCCUAUCAAGCUAUGACUUUUAUUUCAUCUGAAUUAAA
>Non_D_Site_504
GAUAUAAUAAUGACAGGUGAUACAUUUUAUAAUUUGAUUCU
>Non_D_Site_505
UUUGCUUGUUGGAAAUAGGGUUCAACCAUGCAUAGUUAGAA
>Non_D_Site_506
CAAGGGACUCUGCUUUCCUGUACUUCCUAAAAGUACAUUCA
>Non_D_Site_507
UGCCAGUGUCUGGGACUUCUUUAUGGACAGAAGGGGACCCU
>Non_D_Site_508
AACACCCCAAAGGCCGACUGUACCCAUGAGAGGUGCCUCAC
>Non_D_Site_509
UGAUUGUCUUCUCUUCUGAUUAUGUUGCCAUGGUGCUCCGA
>Non_D_Site_510
UGAUUGUCUUCUCUUCUGAUUAUGUUGCCAUGGUGCUCCGA
>Non_D_Site_511
UGGUUUAACACGGGUUUGUGUCAUUAAAGGUUUCUUACGUU
>Non_D_Site_512
GCCUUGGUUCUGUUUGUUGGUUCCAGUUAGUACCUGGGUCU
>Non_D_Site_513
UAUUGUGACGCCAAAGAGAUUAAAGACGCCAUCUCGGUAAG
>Non_D_Site_514
CCCGUCUGACCAGCCACGCCUAAAUUAUUCCCAUUGCACAG
>Non_D_Site_515
CACAGGCAAUAGAGUACCAAUAUGGUAGACCUCUUUCACAG
>Non_D_Site_516
CAACCUGGCUUCAAACAUGUUAUCCUCCAGUCUCAGACUCC
>Non_D_Site_517
CUCUAGUCAGACACCACGGUUUUACCCUGUGGUGAAAGAAG
>Non_D_Site_518
CUCACCGCCGCGGCCCGGGUUCGAUUCCCGGUCAGGGAAGU
>Non_D_Site_519
UUCCCUGGUGGUCUAGUGGUUAGGAUUCGGCGCUCUCACCG
>Non_D_Site_520
CUAUCUCUUCCCUGGUGGUCUAGUGGUUAGGAUUCGGCGCU
>Non_D_Site_521
GACAGUGUGGUAGCUCACUGUAGCAAAAGCCACCCAGCCCU
>Non_D_Site_522
GGGAGUUCCACCAGGGACAUUUUGUAAGGAUGGAGGGCAUC
>Non_D_Site_523
UACGGUCUCUUGCUCUGGUGUUCUUAGAUCCCAUUAACAGC
>Non_D_Site_524
AGCGAGGACUGGACACUGAAUAUGGAGAUCUGUGACAUCAU
>Non_D_Site_525
AUAUCUUUGCCUGGCACUUGUAUCUAACAUUGAAAAAUAGG
>Non_D_Site_526
GCUCUCCUCAGAAUACUUCCUACCUUGGCCUCAUCACUUUA
>Non_D_Site_527
UUAGGCUCCAGCCCAACUUCUUCCUGCAAUCCCACUCCUAC
>Non_D_Site_528
GGGGUAAUGCCACUAAGAACUAGAAGGGAGAGGGAGGGCUU
>Non_D_Site_529
CCUGUGGGCAUUAUGCCUGGUAGUGCCAGCACCUCAGUGGU
>Non_D_Site_530
GUGGAACAAAAACACCGUAGUAUUGUCCAAAUUAUUUAUGA
>Non_D_Site_531
ACUAUGGGUGACCCAGUGCAUUUAGCAGGAGUAUCCACUGC
>Non_D_Site_532
AUACCUAGCUAGGCUGUUGUUAUUACUACAAUAAAUAAAUC
>Non_D_Site_533
CUUGUAUUGGCCACCAACUGUAGAUGUAUAUACGGUGUCCU
>Non_D_Site_534
UCACACACCUGUAUCCCUGGUAUCUAAGGCCUGUCCUCUAG
>Non_D_Site_535
UAGCUCAGUUGGUUAGAGCGUGGUGCUAAUAACGCCAAGGU
>Non_D_Site_536
CUCAGUUGGUUAGAGCGUGGUGCUAAUAACGCCAAGGUCGC
>Non_D_Site_537
AUAACGCCAAGGUCGCGGGUUCGAUCCCCGUACGGGCCAAA
>Non_D_Site_538
AUAACGCCAAGGUCGCGGGUUCGAUCCCCGUACGGGCCAGU
>Non_D_Site_539
CUCAGUUGGUUAGAGCGUGGUGCUAAUAACGCCAAGGUCGC
>Non_D_Site_540
UAGCUCAGUUGGUUAGAGCGUGGUGCUAAUAACGCCAAGGU
>Non_D_Site_541
CUGAAUCCAGCGAUCCGAGUUCAAAUCUCGGUGGAACCUUA
>Non_D_Site_542
UCUGAAUCCAGCGAUCCGAGUUCAAAUCUCGGUGGAACCUU
>Non_D_Site_543
UUAGCACUCUGGACUCUGAAUCCAGCGAUCCGAGUUCAAAU
>Non_D_Site_544
UGGUGUAAUGGUUAGCACUCUGGACUCUGAAUCCAGCGAUC
>Non_D_Site_545
GAAGAGGGGGUUCCAUGGUGUAAUGGUUAGCACUCUGGACU
>Non_D_Site_546
GACCCAAUGCGGAGUGAUUGUACCCUCUGGAAAGCCACUUU
>Non_D_Site_547
CACGCUGGGGCUCAGGUUUCUAGGGGACGAAAUCCUCCCUC
>Non_D_Site_548
AGCCUCCCAGGCCUUUCUUGUAGUAUCACCUCCACCUCCUG
>Non_D_Site_549
CCCGCCCCCUCGCACUGCACUGUCUCUCUGCCCCAGGGGCA
>Non_D_Site_550
CCUCCCCUACGUCCUGCACUUUCUUGGACCAGUACCCCCAC
>Non_D_Site_551
UCCCACUCACCUCUAUUUAUUCAUUUUUUUUUUCUCUUUUU
>Non_D_Site_552
CCUCAGACUUGUCCCCCCCUUACUUUUCCUCAUUUUUUUUC
>Non_D_Site_553
CGGAGAACCAUUGAGGAUUUUAACAAAUUCUGCAGUUUUGU
>Non_D_Site_554
UCCUGAGAAAUCAAUCAUUUUACAUUGUUUAGAUCUGAAAA
>Non_D_Site_555
GCUCAUUGCAAUCCAAAGCUUUAGGCUAUAACUACAAAGCG
>Non_D_Site_556
CUAAAGUGUAAGCAACUGCUUACAGUGAAGCUGGGAAACUU
>Non_D_Site_557
GAUGCCUGUGCUAUACUCUGUUUGCCCUGUGUUCCAAAUAU
>Non_D_Site_558
UGGAUCUUGAAAUGGAACCAUAACACUGUCUCUAGAGUCCU
>Non_D_Site_559
UAGGCUUAAGUAAGCUCUAGUAAACAUUCUAGGUGGAAAGU
>Non_D_Site_560
CCAUUACCUGCUUUACUGGCUUCCUGGGCGUAGUCACGGGC
>Non_D_Site_561
AUGCUACAGAUGACCUGGGUUCCAUUCCCAGCUCUCAUGUG
>Non_D_Site_562
AAUUUCUCAGGCUGGGGAAAUAGGCUUACAACCAAAAAUAU
>Non_D_Site_563
UCAGUACUGUUUCUGACAGUUACGGUUCCCCUUCUUUUCCA
>Non_D_Site_564
CUGCUUCUGAACAAAAGACUUUCCAAGCAUUUGUUACAAUU
>Non_D_Site_565
UGCCUGACUUGAUGGCCUCAUUUUGGGGAAAGUGGUGGUUA
>Non_D_Site_566
UCUAGAAGUACCAUAGGGUUUAAAAACCUGGGCUGGCAUUG
>Non_D_Site_567
GAUGCCCGAAAGAAGCUAAGUAAAAUGGUGGAGAAACGCUU
>Non_D_Site_568
AAUGGCGUACACAAUCUACGUACCUUUCUCCUGCCUGUUGG
>Non_D_Site_569
UGUACACAGCCUGGUACCUAUUUGAACCCGUUGCCAAGGCC
>Non_D_Site_570
GGCAGACCACUGGUCUCACCUAUGUCUCGAUUUGAUUCUGG
>Non_D_Site_571
CCGGCAGGAGGCGGUGGCGCUAUUGCAGGGCCAGCGGCACG
>Non_D_Site_572
CGUGCCUGUAUGAGAAGACGUAAAUACAUUGCCUCCUUUCU
>Non_D_Site_573
UUUUGUGUCAUUCAAUAUUUUUUUCAAGUUCGUUUCUCCCA
>Non_D_Site_574
GAUUUGGUGAUUUCCACAGAUUACUUGUUCCUGGAACUUAC
>Non_D_Site_575
CAAAUUAUAUUUUGUUACAUUACAUACAUAGAACCUAUUAA
>Non_D_Site_576
ACUCGCAAGGUGAUGUUCUGUACAAAACGUGGUAUAUGUUA
>Non_D_Site_577
ACUUUUGGGGGAGAAAGUAGUUACUUUUUACUCUUGUUUUC
>Non_D_Site_578
UGAGCAAUCGGUGCCAGGUGUUUGAUCGGUUCCAGGACACC
>Non_D_Site_579
UGCCUGCCUGCCUGCCUGCCUUCCCUCAUCACCUAACCUCA
>Non_D_Site_580
CUGAGCUGCAUGAAGGUCUCUUCCAUAGUCAGCUACUGUGU
>Non_D_Site_581
CCUCUGCAUGACACUGGACCUACAGUGGCUGUGCCACGGGA
>Non_D_Site_582
GAGGGGGCUGUUUGUAAGCCUAAGGAAGUGUGUACCCAUCA
>Non_D_Site_583
ACGUACUUCCUUUUCAUCAUUUUAUAAUUCACCACUCAGUA
>Non_D_Site_584
GCGAAGAUGGAGAAAAGACAUUUGUUGCACAAAUGACAGUU
>Non_D_Site_585
GAAUCCCCAAACAGCAGCUAUGUAGACUAGCUUGCAUUUAA
>Non_D_Site_586
CCAGAACCCAUGCCAUUUAAUUUGGCGAUCUUACCUUUAAA
>Non_D_Site_587
AGUUCAUGCUCACUAGAGUGUUCGUGGGAAAAGUGAAUCCC
>Non_D_Site_588
CUCUUCCAGAGGACCUGGGUUCAAUUCCCACUUAGAUGGCA
>Non_D_Site_589
AGAAACAAGGAAUCAGGAUCUAUGUAGCCUGGGCCCAAACA
>Non_D_Site_590
UCUGCAUCCUCAGCUACGGCUUCUUUCACACACUUCCCUAG
>Non_D_Site_591
UCAAGCCACCUGUUCUUGUUUUCGUUCAGUCCAUUGAAAGA
>Non_D_Site_592
UUGUCCUGUGCCCGAAUACAUAAAAGGUUUCCAGAAACUAC
>Non_D_Site_593
CACAUACCCGAUUCAGUAUUUAUUAGCCCAGCUAUGAUGAC
>Non_D_Site_594
UCACAGUGGGUGAACAAACCUAUAGAAAUGUCAAGAGCCUG
>Non_D_Site_595
CCUGGAAGUCCUGGCCCCAUUACUCGACAUGGGUCCUAUGA
>Non_D_Site_596
AAUGACUUCAGGUGUUCCCAUAUCUACUUCAGUUGCCACAG
>Non_D_Site_597
UGACUUCAAACUCAUAGAGAUCCGCCUGCCUCUGCCUCCCG
>Non_D_Site_598
GCCAAGUCUUACAACUUUCAUACAGGUUUGGACCAACAGGG
>Non_D_Site_599
UACUAAGCACGCAGUGGAUAUAGAAGAGAAGGGAGUGAGGC
>Non_D_Site_600
CAGCUCCUACCAGUUCGCCUUAUAUCCCUGCUGACUUCUCA
>Non_D_Site_601
CUGUUCAAACCGUUAUUGGGUACAGGAUUGAAUGUUUGAUU
>Non_D_Site_602
UGUUUGUGCCUUUUAAUUAGUUUGUCUCAAUAAACAAAAUG
>Non_D_Site_603
CUUCAGUUAAAAUGCUAUUUUGUAUGCAUACUUUAUUCACU
>Non_D_Site_604
CGGUUGGAAAUGACGGUGGCUUUCCCUCCUCUGUCCCCGGU
>Non_D_Site_605
ACACUGAAUCGAAGUUGUGAUACGCGGAGCGGGAGGUGGGC
>Non_D_Site_606
UCCUGUCUACAGAUGAUGGUUCAAUUCCAGCUCCAGUUGAG
>Non_D_Site_607
GACCUGCUGAAGAAAGGGGUUCAAUUCCCGCCCUCGGAUGG
>Non_D_Site_608
AAGAAGUGUCCCUGUCAUUGUUCAGAAGUGCUUUUCAUGUU
>Non_D_Site_609
CAUCCGGGUUAUAUGGGUUAUAUAUGAGGCUAAACCGUAUG
>Non_D_Site_610
UGCUCUCGUUCACACCGUCGUCUGUCUGUCCACCACCUGGU
>Non_D_Site_611
CUCUUCUAGAGAACCAGGGUUCAAGUCCCAGCAGCCAUGUG
>Non_D_Site_612
UUGUCAUCUCUGUACACUACUAAUAUUCACUGUGGGUUGGG
>Non_D_Site_613
UUGAAUCCAGCGAUCCGAGUUCAAAUCUCGGUGGGACCUCA
>Non_D_Site_614
UUUGAAUCCAGCGAUCCGAGUUCAAAUCUCGGUGGGACCUC
>Non_D_Site_615
UUAGCACUCUGGACUUUGAAUCCAGCGAUCCGAGUUCAAAU
>Non_D_Site_616
UGGUGUAAUGGUUAGCACUCUGGACUUUGAAUCCAGCGAUC
>Non_D_Site_617
CGCCAGCAGGUCCCAUGGUGUAAUGGUUAGCACUCUGGACU
>Non_D_Site_618
ACAAGAUUCGAGUCUCUUGCUUUCUUCCUUUAAAAAAAAAA
>Non_D_Site_619
UGUUGUUUGUUUGUUUGUUUUUUAACUGCCACUGCCGCCCC
>Non_D_Site_620
UGACACAUCAGGCCCUGAGCUACCUGACCCCCUUGGGGGCC
>Non_D_Site_621
GACCUCACAGCUCCCCCCUCUCCGGGAGAUCAUCCUGGGGC
>Non_D_Site_622
AGGCUGGGACUCCUGGGCCAUUACCCUCAAUCCAGGGAACU
>Non_D_Site_623
GAACAGAGAAACAAUGGAUUUACUUACUUAUUAAAAACAAA
>Non_D_Site_624
GUUCUAAAAGUCAUGGAGGCUUUUGUGAAUGAGCCCAAUUA
>Non_D_Site_625
UAGAGGGUCCCUGGAGUCGCUCCCUGCCCCACUGACCCCUC
>Non_D_Site_626
GGGAAAAACCAUUAGCUGUUUCUAGUGCUUGACCGACUCAA
>Non_D_Site_627
CCCUCCCUGGGCCUGUUUGCUCCCUGCCUCCUCUGGCCCUC
>Non_D_Site_628
CCUGUUGAGUAUCUUGUACAUACCUUUUUCCAAAUAAAUCA
>Non_D_Site_629
CCUCUUUUUUUUUUUCUAACUUCUCCUUUCCCACAGUUUCC
>Non_D_Site_630
UCUUGAAUAAGCGCCUGACCUAAAAUUGCAUCCUACACAUU
>Non_D_Site_631
CAGAACACCAGUGACCUGGAUACUGCCCGGUGUACCACCAG
>Non_D_Site_632
UGUAAAGUCAAGUGGGGUGAUAUAGAGUUCCCUCCCCCCUU
>Non_D_Site_633
CCACUUGACCUUGCUGGUAGUAUGUCCCCUUCCCAUGUCCA
>Non_D_Site_634
CUUGUUUCCGGUUCGGUAGGUUCACGAUGACGGAGCCGGGC
>Non_D_Site_635
UUUUGGCCAUGUUGGGCCGCUACAUCCCUGGGCUCCUGCUG
>Non_D_Site_636
AGACUACGAAACACAUGUCCUACCUUGCUGGUAUGAGUACA
>Non_D_Site_637
CUCUGGACAUUUACCUUUGGUCAUGGGGUGUUCAGUGGCUU
>Non_D_Site_638
AGCUCAGCAUGGCCUUAGCAUACUUCUGUAGGAAGCCUCAA
>Non_D_Site_639
CAUUGUGGCUGAGGCCUGCUUACAAGUUGAUUUUUAACCCA
>Non_D_Site_640
CACCAACCUAGCCUCGGGUCUCUAGGGAAAGAUGACCCAAG
>Non_D_Site_641
UUAACUUCCAGAAUAGUGAUUUUAAAACUUUAAAAAAAAAA
>Non_D_Site_642
AGUGCUGGGUUUAUUUAUUUUUUUAUUUUUUUGGUUUUUCG
>Non_D_Site_643
GACUGGACAUCUGCCCAGGUUCCAGAACCAGAUGCUAUCAA
>Non_D_Site_644
CUAAAGAACUAGGCUUUGAAUAUCUAAGAUGCUGUUCUCAA
>Non_D_Site_645
GUCAGGUCGAAGAUUGGCUCUACUGAGAACCUGAAGCACCA
>Non_D_Site_646
AUUUAAGGGAAAAAAAAACAUGUAAAAACAUGGCCAAAAAA
>Non_D_Site_647
GGAGGGGUGAGGAACUUUUCUUUUUUCUUUAAUCUCUUCAG
>Non_D_Site_648
GGAAAGUGACGAAUUUUAACUUGUGGAAGUCAGACUCUGAC
>Non_D_Site_649
GUAUUUUCUGGAGUUCGUUUUAUUAAUAUCAUUGGUCGAGG
>Non_D_Site_650
GGUGAGAAGGGUGUAGCCUAUACCUUAUUGACUCCAAAGGA
>Non_D_Site_651
UAGACUGCUGAUCCGGGUGAUGCGAAUCGUAAUCUGAGCCG
>Non_D_Site_652
UACAGUGUAUUUAUGUAUAAUAAUAAAUAAAUCUAAAAAAA
>Non_D_Site_653
CUCGGGAAGAAUCCAGUAUCUAAACCACAUCACAAGAACUA
>Non_D_Site_654
ACAAGAACCCUGCACCUCCCUUAGACGCCGUUGAGCAGAUU
>Non_D_Site_655
CAGGUGGCACCCCAGCCAAAUCAGAUGACACCCCAGCCAAA
>Non_D_Site_656
UGCCUCCAAAGUGCAGGGACUACGGGUAUGUACCACCGCCA
>Non_D_Site_657
CUCCAACAGCCCUGCCUAGGUGUGGUCUUAGGGUGGUGGCA
>Non_D_Site_658
UAUGUGUGUGUAUGUGUAUGUAUGUGUGUGUAUGUAUGUGU
>Non_D_Site_659
GGCUGCACUGCUUUCCUAUAUUAAUGAAUGUUAUCAGCAAU
>Non_D_Site_660
AAUUUUUUUUGCAGUUCAGAUUUUUAUGUUUUUUCUCCAUC
>Non_D_Site_661
AGCCUCUCAUUACAACCCGGUUCCUUUCUCCCCUCCGUCUC
>Non_D_Site_662
AAUAAGAUAUCAGUGAGACAUUCUACCCCACACGGCUAGAG
>Non_D_Site_663
AAGCUAGGGAUGGAUGGAGAUACAGACUGACCCUACCCGUC
>Non_D_Site_664
GCGGCCUGGGUGGUGGGAGUUACACUCUAUGAGCCCCAGCU
>Non_D_Site_665
CCCUGCAGAACCAGGCACCCUUAAGACUAGCCUGGUGGCCA
>Non_D_Site_666
GUGAGGAGUGUGAAAGACACUUACAAGACAACACAUUUGCA
>Non_D_Site_667
UGAGCAACUGGUACCAUUUCUUAGUGACGAGGCUGCUGUAC
>Non_D_Site_668
CUUGCCAGCUUGCCAAGUUCUUUUGCCAAAAUCAGGACUUU
>Non_D_Site_669
UCAGGCAGUUCCUGUGGAGCUUCCGGCUCCCUGGAGAGGCC
>Non_D_Site_670
CUCCUCAUGGGGUGCAUCUCUUCGUUCCCCAAGCCCCAGCC
>Non_D_Site_671
UCUCAGUCUUUGAUCCUUGCUACAGGCAGGAGUGGAGCACA
>Non_D_Site_672
CUUUCCCUGGUCUCUGGCCUUUCCACCACUUCUCUGUCCAG
>Non_D_Site_673
UCUCCAACAUCCCCUUCCGGUUCAGGGACCCCGACCUGCGG
>Non_D_Site_674
AUCAGAAGGACCAGGGGGAAUUCCGCCGGCCUCCCCAGAGC
>Non_D_Site_675
CCAGCCCACUUCCUUGCCUAUAAAAGGAGAACAAGGCCCUC
>Non_D_Site_676
CAGGCCAGGAGUGUCAGGCAUACCCGGGGCUGGCCAGACAG
>Non_D_Site_677
UGAACAGAACCUGCUGGGAUUGCAGAAAAUCCCCCGGCAGU
>Non_D_Site_678
CAGCAUCUAGCACCAGCAGCUGCAGCCUGACCAAUGAUGUG
>Non_D_Site_679
ACAAUAGCACUCUGCUGAGCUUCAAGGAGGGCGACCUCAUC
>Non_D_Site_680
GCUGUGCUGACAAGCUGCCUUUUGUGAAGUUCCAGGUGUCC
>Non_D_Site_681
UGGGAUUUGAGCGCUUUCCUUUCAGAAGUCCAGUGGGGCUC
>Non_D_Site_682
AGUUGGCAGCCCCGUCCCUCUUCCUUUCAUUUCCCUUCCUU
>Non_D_Site_683
CAUGCAGGAGCUGAGCCGCAUGAAGGCUGCAGUGCUCAGCG
>Non_D_Site_684
ACUGCCAUUCUGAAGACGGGUACAGUCAAGGUACCUAAGCC
>Non_D_Site_685
AUCCCUUGUUUCUUUCUCUUUUUCUCCUCCCUUUUUUCCUA
>Non_D_Site_686
GGCUCAGUGAGUAAGAGCACUUCCGAAGGUCCUGAGUUCAA
>Non_D_Site_687
UUUAUACCUAGUCUGAGGUUUUCAUGACGUUUAUUUAGUCA
>Non_D_Site_688
UUUUUCCAAUCAUGACUUCUUUUGAUCACUGGUCUGUGACC
>Non_D_Site_689
GAUCAUUCAAUGUCCCAGCCUAUUAUGGUGCAGAGAAGAUC
>Non_D_Site_690
GCCGUGUUAUUCAAAAGGCGUUAGAAUCUAUUUCUUCUGAU
>Non_D_Site_691
AGGUGUUGGGUGUUUUUAAAUAUUUAGUUAAUAUAUUCCUC
>Non_D_Site_692
ACACGGACAGUCACUGCCACUUUGCACAUUUUGAUUUUUUU
>Non_D_Site_693
GUGUUUAGAUGGCCAACCUCUAAGGAUGAUUCAGCAGCUGC
>Non_D_Site_694
UCUAUUUUAAAAUUAUCUAGUUAAUUCAAAAUUUGUACCAA
>Non_D_Site_695
AUCAGCUCUCGAGAUAACUCUUCGCUGCCCUUGGUCAGUGA
>Non_D_Site_696
CAUGACUUUAGAAUAGGUUUUAUAUUUUUAAAUGGUUGAUG
>Non_D_Site_697
AACCAAGGAGCCCUCCAUUCUUCCAUGCCCCAGCUGUAUCC
>Non_D_Site_698
AACCAAGGAGCCCUCCAUUCUUCCAUGCCCCAGCUGUAUCC
>Non_D_Site_699
AGAAUCGAACAGACAAGAUCUUCAGGCAGAUGGACACAAAC
>Non_D_Site_700
AAAAGCGAACAGACAAGAUCUUCAGGCAGAUGGACACAAAC
>Non_D_Site_701
AGAAUCGAACAGACAAGAUCUUCAGGCAGAUGGACACAAAC
>Non_D_Site_702
AGAAGCGAACAGACAAGAUCUUCAGGCAGAUGGACACAAAC
>Non_D_Site_703
AGAAUCGAACAGACAAGAUCUUCAGGCAGAUGGACACAAAC
>Non_D_Site_704
AGAAUCGAACAGACAAGAUCUUCAGGCAGAUGGACACAAAC
>Non_D_Site_705
AACCAAGGAGCCCUCCAUUCUUCCAUGCCCCAGCUGUAUCC
>Non_D_Site_706
AACCAAGGAGCCCUCCAUUCUUCCAUGCCCCAGCUGUAUCC
>Non_D_Site_707
AGAAGCGAACAGACAAGAUCUUCAGGCAGAUGGACACAAAC
>Non_D_Site_708
GCAAGGUCUUAUCCACAGCAUUUGACUCUGUGUUGACCUCU
>Non_D_Site_709
UUUUACAAAUGUGUCGUCUUUAAACUGUUUGCCUUAAAAAA
>Non_D_Site_710
UCUCAAGUCUCCACAAGAGGUAAAACCUGGUGAAAGACACU
>Non_D_Site_711
AGAAGCGAACAGACAAGAUCUUCAGGCAGAUGGACACAAAC
>Non_D_Site_712
AGAAGCGAACAGACAAGAUCUUCAGGCAGAUGGACACAAAC
>Non_D_Site_713
AACCAAGGAGCCCUCCAUUCUUCCAUGCCCCAGCUGUAUCC
>Non_D_Site_714
AGAAUCGAACAGACAAGAUCUUCAGGCAGAUGGACACAAAC
>Non_D_Site_715
AACCAAGGAGCCCUCCAUUCUUCCAUGCCCCAGCUGUAUCC
>Non_D_Site_716
AGAAGCGAACAGACAAGAUCUUCAGGCAGAUGGACACAAAC
>Non_D_Site_717
AACCAAGGAGCCCUCCAUUCUUCCAUGCCCCAGCUGUAUCC
>Non_D_Site_718
AGAAGCGAACAGACAAGAUCUUCAGGCAGAUGGACACAAAC
>Non_D_Site_719
AACCAAGGAGCCCUCCAUUCUUCCAUGCCCCAGCUGUAUCC
>Non_D_Site_720
AGAAUCGAACAGACAAGAUCUUCAGGCAGAUGGACACAAAC
>Non_D_Site_721
AACCAAGGAGCCCUCCAUUCUUCCAUGCCCCAGCUGUAUCC
>Non_D_Site_722
AUGGUGAUCGUGUCUUGGUAUUUUUAACUGGCCAAUAGAGU
>Non_D_Site_723
AGCUGGUGCGUGACCUAGACUUCAACCCCAACAAGCAGUAU
>Non_D_Site_724
CUUUGUCAAACAGCUUGAGAUUCCUCAGUAUGGCUACAGAA
>Non_D_Site_725
UAUUGUGAGUCAUCAGAGCAUAUUUAUUAUAACUUAUUGUU
>Non_D_Site_726
GAAGAGCCACAUCUUCAGUGUAGAGCUGGGCAGUGAGCUGG
>Non_D_Site_727
AAGUAGAUCGUUUGAUAGACUACCGUUAUGUUCUGAAACCC
>Non_D_Site_728
GAGAUGCUGAAGGAGAUGAUUAAGUCUGGAAUGAAUGUGGG
>Non_D_Site_729
ACUAAACUCUUGUGAAGCUUUUCUUCCCCUUUAAAAUGGUG
>Non_D_Site_730
UAGUUUGCCUCCAUCUUUGCUUUUGCCACCUGUGGUGGGUU
>Non_D_Site_731
UAGUGUUCUAGUCUUUCUGGUUUUCAAGGGUGUUCUAUGAA
>Non_D_Site_732
UUAGAUGUUCCUCUGUGCCUUAUGUUGAAAAAUUUGAAAAA
>Non_D_Site_733
UCCAUCUGAAAAGGGACUGGUAAACAGCCCAGCUCUCCUCA
>Non_D_Site_734
CUUUCAGCCUUUGAAGUCAAUUUUAUGGAUGAUGUGGGUCA
>Non_D_Site_735
AUUUUGUCUUCUAAGAUGUGUGUUGGGUUGUUUGACUUUCC
>Non_D_Site_736
UCAUCGACCGGCUGGUCCUGUACUGCGGGAGCCGGCUGGGC
>Non_D_Site_737
GAGAGCUGGGCUAGCUGGCCUUCAAGCUCUUAGGAUCCUGG
>Non_D_Site_738
GAGAGCUGGGCUAGCUGGCCUUCAAGCUCUUAGGAUCCUGG
>Non_D_Site_739
GAGAGCUGGGCUAGCUGGCCUUCAAGCUCUUAGGAUCCUGG
>Non_D_Site_740
UGGCAAAAAGAAUGUGGACUUGUAUAUUUGUACAAAUAGAG
>Non_D_Site_741
GCUCAGAGUCACGGAGUCCGUACUGAAGAUGUCGUCACAAG
>Non_D_Site_742
UUGCCAGGGCUUCAUUACGUUACUCUGGCUGUCCUGGAGCU
>Non_D_Site_743
CUCUUUCAGUGGUCCUGAGUUCAAUUCCCAGCAACCACAUG
>Non_D_Site_744
CUGUGUACGCACCGAGGGGCUUUCCACCUUACCUUCCCCCC
>Non_D_Site_745
CACACACCCACACACACACAUAUGUGUGUGUGUGUGUAUAC
>Non_D_Site_746
GGCAACCUCGUCAGUUUGACUAUUGUUUAAAUAUGUAAUGU
>Non_D_Site_747
AAGUUGAAUCAGGAUCAGAUUAAUGAUCUAAACAGUCCCAU
>Non_D_Site_748
CUUCAGACCAUCUUUUUCUCUUUGGAGGAUUUACCACUGAA
>Non_D_Site_749
CAUCUGAGUGGCUACUUCGGUGUGGAGCCAAAGUACGCUAC
>Non_D_Site_750
CUCACUGCUGGAAUCCACUGUACCGAGCUGUCGUGGCAUUG
>Non_D_Site_751
CCCAGAAAAAUGCUGCCCAGUUUUUAUUGUCUACCAAUGAU
>Non_D_Site_752
CCGGGCUUCCGGUCCCCGACUUCUACUCCAGCCGAGCUUCC
>Non_D_Site_753
UUAAUCCCAGGGUCGUGGGUUCGAGCCCCACGUUGGGCGGU
>Non_D_Site_754
GUAGAGCAUGGGACUCUUAAUCCCAGGGUCGUGGGUUCGAG
>Non_D_Site_755
CUAGCUCAGUCGGUAGAGCAUGGGACUCUUAAUCCCAGGGU
>Non_D_Site_756
CGAACUCCUCCCCCAGGACAUACAAGUGGAGCUUCCAGCUC
>Non_D_Site_757
GUGGAAUUGUGAAUAAGUUUUCAGUGGACUAUCUUAUCCCU
>Non_D_Site_758
CUAAGCGAAGAGUUGCGGGAUAUUCCUCAAGCAGCGAAAGU
>Non_D_Site_759
UCUUGUUUUCCAUCUUUCCUUUUGUGGUUGGGUUUCCUGUG
>Non_D_Site_760
AGUGGCAACAUUUGGAGGUGUGGCCUUGUUGGAAUAGGUGU
>Non_D_Site_761
CAUAUCUUCUCUCCCACGGUUAUGGACCAACAGAGAGUCAU
>Non_D_Site_762
CUGGAGUUCACUAGUUUGCCUAAGUAGAAUCUACAUGGGAA
>Non_D_Site_763
AUAUUCAAACCACCAUGCACUUGAACACAUUAAAAAAAAAA
>Non_D_Site_764
UUCCUUAGGUCCAGAUGAGCUACUUACCUUCUCUGUAAAUA
>Non_D_Site_765
GAUGAGGUGACCUCAGAUCCUGCCACCGACUAGAGGACCCC
>Non_D_Site_766
ACACGUUUGGCUUGCUGGGUUCAAUGCCCAGCAGCCUCUUA
>Non_D_Site_767
GCCGCCUGCCCCCUGUCCUCUAUGACAUCCACUCCCGCCUG
>Non_D_Site_768
UGGUAGCCCCCAGCCUCCUGUACCUUCUGCAUGAGACUUGG
>Non_D_Site_769
UACAGGCAUCGACAUCGCUGUUUGUCCCUCCCUUCUACUUC
>Non_D_Site_770
UAGAGUGUUCAGCCUGAUUCUUCCUCUCCUAGACAUGUAAG
>Non_D_Site_771
CAUCUCUGGUGACUCUUUGUUAUGGACUCUGUGUUCUGGGA
>Non_D_Site_772
GGCCUUGUGAAGUAAAACUUUUUACAUUCAGAGUUACAUUU
>Non_D_Site_773
AACCCACAUUUGGCUGUGUUUGUUGCCUCAAAAAAAAAAAA
>Non_D_Site_774
UCCACCUCUGAAGCCUGCAUUUCUGAACAGUUUUCUCACAG
>Non_D_Site_775
GAGGUGGUUGAGCAUGCCUGUAGUGUGACAUCCCUCAUGCU
>Non_D_Site_776
GCCGGGAAGGAGCCACAGAUUCACCUGAGGUCCUACACAGG
>Non_D_Site_777
ACUGGCUGUCCUGGCGGGGCUUCCAACUGCACACGGUUUUU
>Non_D_Site_778
AGAAGCAGGCAGCCAGGCAGUAUUCUCCAGCCAGUCACAUC
>Non_D_Site_779
UUCCCUGCCAUUAUGGACUAUACCCUGAAACCAUGGGCUAA
>Non_D_Site_780
GUGUACCUUCAGCCAGUAUCUACCUGCUGUCACGGCACUGU
>Non_D_Site_781
UCAGGGGCCUCGGAAAGGGAUAUCAGUAUUGCUCAGGACCU
>Non_D_Site_782
CCUCCUAGUCGUCAAAUUAAUUCUUCGGCUCUUCACUCUUC
>Non_D_Site_783
UUAUAGCAAUAAUGUCACCAUAUUAGAGGAUAAGUAUACCG
>Non_D_Site_784
UGUAUGUGUGUAUGUGUAUGUAUGUGUGUGUAUGUAUAUGU
>Non_D_Site_785
GUCUAGGUUUGUUCUUCAUGUAGCAGACUUGCCCCUUGCUG
>Non_D_Site_786
AGCUCCUUCCAGUGACCAACUUGCAGGUGGGCCCAGGCCAG
>Non_D_Site_787
UCGUCCUAUGCUUUACCCCCUUCCACGUGAUGGUGCUCAUC
>Non_D_Site_788
CCAUCUUCUGAUGAGAGAUGUUCUACAGAACUUGUCACGUC
>Non_D_Site_789
CUUUGACGUGGACUGGCUCAUAAAGCAAUAUCCACCGGAAU
>Non_D_Site_790
CUUUGUGUUCUAAUCACGAUUAAGUCCUGGAAAAUAGAUGC
>Non_D_Site_791
CUCUCCUGAACAACGUCAGUUACAACGUGGUGGAGUUUUCU
>Non_D_Site_792
AGACAGGGACCACUCAGGCAUUUCUAGGACAGCAUCACUCA
>Non_D_Site_793
UGCCGCAUCGCAUCAAGGGUUAUCUGCUUCGGAGCGAGCCC
>Non_D_Site_794
AGCAGGAAUACCCAGAUCUCUAUGACUUCUCAAAUGCUGCU
>Non_D_Site_795
ACACUCAGAGCCCCAUCUUUUUGGGAAAAGUGGUAGAUCCC
>Non_D_Site_796
ACACUCAGAGCCCCAUCUUUUUGGGAAAAGUGGUAGAUCCC
>Non_D_Site_797
CAGAUCCUGGCAGAAUUCCAUGAGAAGACAAGGGCUCUGUA
>Non_D_Site_798
CAGAUCCUGGCAGAAUUCCAUGAGAAGACAAGGGCUCUGUA
>Non_D_Site_799
AGUCCCAGUUUAGACUCUGGUUAUGUCUCCCUUCAGCCUUG
>Non_D_Site_800
GCUAACCAGCCUCAGGUUCCUAACAGCUGAAGCUUCCGGAC
>Non_D_Site_801
UACCAGUCCAGACAAUUCAGUAAGAUGUUAAAAAAAAAAAA
>Non_D_Site_802
UGGCUAGGAUGCUUGUCCACUGACUAGGAUCUGUGUGGGAG
>Non_D_Site_803
CACAGAUGAAUAAGUUUUUAUACCUGUAUUGCAGCAAAGAC
>Non_D_Site_804
UAUCAGUAUUGUGGAUAGGUUAAAUUCCUUGCUUCAACCUC
>Non_D_Site_805
CUGAGGGUUGAUUAAGGCAGUAAAAAAUUAAAAAAAAAAAA
>Non_D_Site_806
GCCCAUGGGACUUCUGCUCAUCUUAUUCUGGGCACCUGAGG
>Non_D_Site_807
UGAUGACGAGGUUUCGGGAUUAUAAGUCACGGACGAUGACU
>Non_D_Site_808
CACGGUCACCAUGUCCUGCUUACCUUAAUGUCUACCGAAAG
>Non_D_Site_809
UAGCUCAGUUGGUUAGAGCGUGGUGCUAAUAACGCCAAGGU
>Non_D_Site_810
CUCAGUUGGUUAGAGCGUGGUGCUAAUAACGCCAAGGUCGC
>Non_D_Site_811
AUAACGCCAAGGUCGCGGGUUCGAUCCCCGUACGGGCCAGG
>Non_D_Site_812
CCAGGCCACUGGCUGGACAGUCAGUCCCUUGGGUGGAACCU
>Non_D_Site_813
CACAGCCCUCCGAGAAAGCCUCUGAUGGUCCUCAGUCCAAA
>Non_D_Site_814
UCUCCUUGCGGAAAGCCAGGUACCGCACGCUCACCAAGAUC
>Non_D_Site_815
GUAAGAGCACCCGAUUGCUCUUCCAAAGGUCCGGAGUUCAA
>Non_D_Site_816
GGUGGCCCUGCUACAGAGCUUUAAGGACAGUGUCUGUGCCC
>Non_D_Site_817
CUGGGACCUUGUGGAUGCUGUAACCCCCAGCCCCCAGCCCU
>Non_D_Site_818
UCCUGGGGUUUUUCUUAAUUUAUUUCAUCCAGUUUGAGACC
>Non_D_Site_819
CCCCAGAACCCUCCCUGGUCUACCUAUGAUGAGUUGCUAGG
>Non_D_Site_820
UUAGAAACACAAAUGAUUUUUUUAAUGUGGAAAAAAAUUAA
>Non_D_Site_821
AGCCUGUAUGGGAGGAAAACUUCACUUUCUUCAUUCAUAAC
>Non_D_Site_822
UUUUGCACUCUCCUCCUGUCUAAAAGAUGAAAGUGUGCCUC
>Non_D_Site_823
UGAUGACGAUUUCAUUCCAGUCCAAGUUUCAGCUUAUGAGG
>Non_D_Site_824
AGCUCCUUCCAGUGACCAACUUGCAGGUGGGCCCAGGCCAG
>Non_D_Site_825
AAUGUAGCUUCUGCAGAAGCUGUGUUCCAGGAGGCAUACCA
>Non_D_Site_826
CUCUUAGCCUCUCCCAGCUCUGCAGGGUGAGCCUGAGGAAG
>Non_D_Site_827
UUCUGCUACCAUGAGACUCUUUUAAGAGACCUUGCACAACU
>Non_D_Site_828
GUUGUAGAUACCCCAGGGAUUUUGGAUCAUCCUUUGGAGGA
>Non_D_Site_829
ACAUUUUUUAUACAUAGAUAUAUAAAAGACAACCAGGAAAA
>Non_D_Site_830
CUAACCCACCCUGUGUCUCCUACUCAGAGGGAGAGAGCACU
>Non_D_Site_831
AGCCACGCUGGCUAAGAGGUUUGCUCUCAAGACCAGAAGUC
>Non_D_Site_832
UGAUCUAAUCCCAUGACCUAUGUCAUCCCCGUCAUCUUUUU
>Non_D_Site_833
CUGGGAUUAGAACCCCAACUUACAGUUUACACUGACAGAGA
>Non_D_Site_834
AAAUGCCUUUUUGCUUGUCCUAAUUCUGCAUUAAAGUUUUA
>Non_D_Site_835
GGUUGUGAGACCUUCUGUUGUAUAUUCCGAAAUUCUAUCUC
>Non_D_Site_836
CCCACUAGGGGCCUUUGCAGUUAAGGUCAGAAAAAUAUACU
>Non_D_Site_837
AAUGGGAUUACUUGAAAGGUUUUUAUCUAUGCGAGUCCAAA
>Non_D_Site_838
CAUAUUAUAGCAAUCGUAGAUACUUACCUUCAGCAAAUCCC
>Non_D_Site_839
AAUGGGAUUACUUGAAAGGUUUUUAUCUAUGCGAGUCCAAA
>Non_D_Site_840
UGCAGACAUCACCCAGGCUGUAUCACUCUCCCAAGGCAUUG
>Non_D_Site_841
CUGUGCAAAGGCCUGGGCCUUAUGACAGGCCUGGCACAGCC
>Non_D_Site_842
UCCCAGUGGCUCACAGCAUCUAUGGUGUCCCAUCUGUCAUU
>Non_D_Site_843
CUCCAGUACAGGUAAUCACAUUUCAUGGAACAUGGCUACAU
>Non_D_Site_844
CUCACCGCCGCGGCCCGGGUUCGAUUCCCGGUCAGGGAAGU
>Non_D_Site_845
UUCCCUGGUGGUCUAGUGGUUAGGAUUCGGCGCUCUCACCG
>Non_D_Site_846
UGGCAGUUUCCCUGGUGGUCUAGUGGUUAGGAUUCGGCGCU
>Non_D_Site_847
AUAGCUCAGUUGGGAGAGCGUUAGACUGAAGAUCUAAAGGU
>Non_D_Site_848
UAGCUCAGUUGGGAGAGCGUUAGACUGAAGAUCUAAAGGUC
>Non_D_Site_849
GGAGAGCGUUAGACUGAAGAUCUAAAGGUCCCUGGUUCGAU
>Non_D_Site_850
AAGAUCUAAAGGUCCCUGGUUCGAUCCCGGGUUUCGGCAAC
>Non_D_Site_851
AAGGCGGUGGUUCCAUGGUGUAAUGGUUAGCACUCUGGACU
>Non_D_Site_852
UGGUGUAAUGGUUAGCACUCUGGACUCUGAAUCCAGCGAUC
>Non_D_Site_853
UUAGCACUCUGGACUCUGAAUCCAGCGAUCCGAGUUCAAAU
>Non_D_Site_854
UCUGAAUCCAGCGAUCCGAGUUCAAAUCUCGGUGGAACCUA
>Non_D_Site_855
CUGAAUCCAGCGAUCCGAGUUCAAAUCUCGGUGGAACCUAC
>Non_D_Site_856
CUGUCGGUGAGGAGCAGCUGUGCGGGGACGGGUCUGGCCGC
>Non_D_Site_857
UUGAAUCCAGCAAUCUGAGUUCAAAUCUCGGUGGGACCUUU
>Non_D_Site_858
UUUGAAUCCAGCAAUCUGAGUUCAAAUCUCGGUGGGACCUU
>Non_D_Site_859
UUAGCACUCUGGACUUUGAAUCCAGCAAUCUGAGUUCAAAU
>Non_D_Site_860
UGGUGUAAUGGUUAGCACUCUGGACUUUGAAUCCAGCAAUC
>Non_D_Site_861
CUUUUGUGGGUCCCAUGGUGUAAUGGUUAGCACUCUGGACU
>Non_D_Site_862
GAAUCAAUGUAGAACUGCUUUGUUUUUGUUUUUUGCCAAGU
>Non_D_Site_863
UACCUUCUGUUCAAAUUUGCUUCCUUCAUGUCUUUUGAGAC
>Non_D_Site_864
AGAUGGACAGGUGGCAAUAGUAAGCUUAUCCGAAGCCUACA
>Non_D_Site_865
CAAAAGGCAAGAUUCUAACCUAUACAGCCUGAUGCUAGAGC
>Non_D_Site_866
AUAACGCCAAGGUCGCGGGUUCGAUCCCCGUACGGGCCAGU
>Non_D_Site_867
CUCAGUUGGUUAGAGCGUGGUGCUAAUAACGCCAAGGUCGC
>Non_D_Site_868
UAGCUCAGUUGGUUAGAGCGUGGUGCUAAUAACGCCAAGGU
>Non_D_Site_869
AUAACGCCAAGGUCGCGGGUUCGAUCCCCGUACGGGCCAGU
>Non_D_Site_870
CUCAGUUGGUUAGAGCGUGGUGCUAAUAACGCCAAGGUCGC
>Non_D_Site_871
UAGCUCAGUUGGUUAGAGCGUGGUGCUAAUAACGCCAAGGU
>Non_D_Site_872
AAGAUCUAAAGGUCCCUGGUUCAAUCCCGGGUUUCGGCAAA
>Non_D_Site_873
GGAGAGCGUUAGACUGAAGAUCUAAAGGUCCCUGGUUCAAU
>Non_D_Site_874
UAGCUCAGUUGGGAGAGCGUUAGACUGAAGAUCUAAAGGUC
>Non_D_Site_875
AUAGCUCAGUUGGGAGAGCGUUAGACUGAAGAUCUAAAGGU
>Non_D_Site_876
UAUUGUGAGGUUCCAUGGUGUAAUGGUUAGCACUCUGGACU
>Non_D_Site_877
UGGUGUAAUGGUUAGCACUCUGGACUCUGAAUCCAGCGACC
>Non_D_Site_878
UUAGCACUCUGGACUCUGAAUCCAGCGACCCGAGUUCAAAU
>Non_D_Site_879
UCUGAAUCCAGCGACCCGAGUUCAAAUCUCGGUGGGACCUU
>Non_D_Site_880
CUGAAUCCAGCGACCCGAGUUCAAAUCUCGGUGGGACCUUA
>Non_D_Site_881
CUGAAUCCAGCGAUCCGAGUUCAAAUCUCGGUGGAACCUAG
>Non_D_Site_882
UCUGAAUCCAGCGAUCCGAGUUCAAAUCUCGGUGGAACCUA
>Non_D_Site_883
UUAGCACUCUGGACUCUGAAUCCAGCGAUCCGAGUUCAAAU
>Non_D_Site_884
UGGUGUAAUGGUUAGCACUCUGGACUCUGAAUCCAGCGAUC
>Non_D_Site_885
AGUUGUGGGGUUCCAUGGUGUAAUGGUUAGCACUCUGGACU
>Non_D_Site_886
CGGAUCAGAAGAUUCUAGGUUCGACUCCUGGCUGGCUCGAC
>Non_D_Site_887
ACGGAUCAGAAGAUUCUAGGUUCGACUCCUGGCUGGCUCGA
>Non_D_Site_888
GACUACGGAUCAGAAGAUUCUAGGUUCGACUCCUGGCUGGC
>Non_D_Site_889
AUAACGCGUCUGACUACGGAUCAGAAGAUUCUAGGUUCGAC
>Non_D_Site_890
GUGGCGCAAUGGAUAACGCGUCUGACUACGGAUCAGAAGAU
>Non_D_Site_891
GCGGUGUUGUUUCCGUAGUGUAGUGGUUAUCACGUUCGCCU
>Non_D_Site_892
GUAGUGUAGUGGUUAUCACGUUCGCCUCACACGCGAAAGGU
>Non_D_Site_893
ACACGCGAAAGGUCCCCGGUUCGAAACCGGGCGGAAACAAU
>Non_D_Site_894
UAGCUCAGUUGGUUAGAGCGUGGUGCUAAUAACGCCAAGGU
>Non_D_Site_895
CUCAGUUGGUUAGAGCGUGGUGCUAAUAACGCCAAGGUCGC
>Non_D_Site_896
AUAACGCCAAGGUCGCGGGUUCGAUCCCCGUACGGGCCAGU
>Non_D_Site_897
AUAACGCCAAGGUCGCGGGUUCGAUCCCCGUACGGGCCACA
>Non_D_Site_898
CUCAGUUGGUUAGAGCGUGGUGCUAAUAACGCCAAGGUCGC
>Non_D_Site_899
UAGCUCAGUUGGUUAGAGCGUGGUGCUAAUAACGCCAAGGU
>Non_D_Site_900
UGGGUGUGUAACAAUGGCAGUUUACAAAAGAAAAAAAAAAA
>Non_D_Site_901
GCGUCAGAUCUCACUCCGGGUGGUUGUGAGCUACCAUGUGG
>Non_D_Site_902
AAUGAAAGGCUUAAAAAAGAUAUAUUUUUGAAGUUACCAGA
>Non_D_Site_903
CUAGCUCAGUCGGUAGAGCAUGAGACUCUUAAUCUCAGGGU
>Non_D_Site_904
GUAGAGCAUGAGACUCUUAAUCUCAGGGUCGUGGGUUCGAG
>Non_D_Site_905
UUAAUCUCAGGGUCGUGGGUUCGAGCCCCACGUUGGGCGCA
>Non_D_Site_906
AUAACGCCAAGGUCGCGGGUUCGAUCCCCGUACGGGCCAGC
>Non_D_Site_907
CUCAGUUGGUUAGAGCGUGGUGCUAAUAACGCCAAGGUCGC
>Non_D_Site_908
UAGCUCAGUUGGUUAGAGCGUGGUGCUAAUAACGCCAAGGU
>Non_D_Site_909
ACACGCGAAAGGUCCCCGGUUCGAAACCGGGCGGAAACAGU
>Non_D_Site_910
GUAGUGUAGUGGUUAUCACGUUCGCCUCACACGCGAAAGGU
>Non_D_Site_911
UCCAGCGAGUUUCCGUAGUGUAGUGGUUAUCACGUUCGCCU
>Non_D_Site_912
CGGAUCAGAAGAUUCCAGGUUCGACUCCUGGCUGGCUCGGA
>Non_D_Site_913
ACGGAUCAGAAGAUUCCAGGUUCGACUCCUGGCUGGCUCGG
>Non_D_Site_914
AUAACGCGUCUGACUACGGAUCAGAAGAUUCCAGGUUCGAC
>Non_D_Site_915
GUGGCGCAAUGGAUAACGCGUCUGACUACGGAUCAGAAGAU
>Non_D_Site_916
CGGAUCAGAAGAUUCCAGGUUCGACUCCUGGCUGGCUCGGU
>Non_D_Site_917
ACGGAUCAGAAGAUUCCAGGUUCGACUCCUGGCUGGCUCGG
>Non_D_Site_918
AUAACGCGUCUGACUACGGAUCAGAAGAUUCCAGGUUCGAC
>Non_D_Site_919
GUGGCGCAAUGGAUAACGCGUCUGACUACGGAUCAGAAGAU
>Non_D_Site_920
CAAGACACCAGGGAAUUAAAUUUACAGGACUUCAGUCAUCU
>Non_D_Site_921
GUCCUGAGUAAUUGCUGCUAUUUAGAACGUCACACCUUCCU
>Non_D_Site_922
GUGGGAAUGACCUGACUAACUUCACUAGUGCCACUGGGGGG
>Non_D_Site_923
UCUGGCUGCCCUCUGAGAACUACACGGAGAAUGAUUUCUAU
>Non_D_Site_924
CACCUUGCUCUCCGCUCCAUUUCGCUCUGGGCCAGCGCUCC
>Non_D_Site_925
CCCGCCCCCGCACCGCCAAGUUCCGCCCCCUGGGGGCGCUG
>Non_D_Site_926
CCAAAUGGGGCCAUUGCAGAUUUCAUCUUGGAUAUUUUGCU
>Non_D_Site_927
GCCAGUGGGCAGGUGUCACCUUUGGUGACUUCUUCCUCCCA
>Non_D_Site_928
UUUCUAGAUUGGAAAAGGGAUAGAAGAUACACACACACACA
>Non_D_Site_929
UUCUGAUGAUGAACCCUUAAUUAAAAAAUUGAAAAAGCCAC
>Non_D_Site_930
AAAACUCUUUGUGGAGUUUUUACCAAAUAGAUCAUUUUAGU
>Non_D_Site_931
GAUGUAUUUCGAUGGGAAGCUCUUCCAGUCCAAACUUCUUA
>Non_D_Site_932
ACGACGAGUCGGUUGAUGUCUACGCCUUCGGGAUGUGCAUG
>Non_D_Site_933
GUGCACUUUUGAUAUUUUGAUAUUAUAUUUGCUUCCUUAAU
>Non_D_Site_934
AUACUGCUUUUCUGCUUCGUUACCUCCCCUGCUAGCUGCUG
>Non_D_Site_935
GUGCUUUAAUCCGAAUUUAGUAUCCUCUCUUAAAAAAAAAA
>Non_D_Site_936
GAGGCAAAUUUGCACUUCUGUAAAUAUCUCUGUAAAAGCCA
>Non_D_Site_937
AAAAUUAGAGACUAUCUAGUUUCUGUAGGUUAUUUUUCCCA
>Non_D_Site_938
UCCAGCCAGAUGACCCAGGUUCAAUUCCCAGCACCCACUUG
>Non_D_Site_939
AGCUGAACCACAGAUUGUUCUUCCACCCACCCUCUCUUUUU
>Non_D_Site_940
UAGGUGAAGAUCCAGCAACUUUCAAACCACCAAAGAUGGAU
>Non_D_Site_941
GGGCAUGUGGACUGUGAACGUAUCUUGUUCACAGCUGCUUG
>Non_D_Site_942
GCUGGGGCUGGGGUCAGCGGUGCCCAGGGAGGCCUGGGCUU
>Non_D_Site_943
GAGGUAAAGGAGCACCCCCUUUUCAAGAAACUGAAUUUCAA
>Non_D_Site_944
CCCCUGCUGAAUGAGGCCGCUCAGGAGCCGCUGCCGCCGGU
>Non_D_Site_945
GUCUUUAUGCAGUAAAAUUUUAUGAUCCGUUACAGUAACAU
>Non_D_Site_946
GUAAUCUCCAGCUAGGUGGGUAUUUCCCUCACAGCAGUAGG
>Non_D_Site_947
CUGGAAUUUGGAAGCAUAUGUACAAAAAUCAUUUUUACGUU
>Non_D_Site_948
UAGAAAUACUGAUGAGAUGGUUGAAUUGCGCAUUUUGCUUC
>Non_D_Site_949
UUGUGUGGCAGAAAACCUUGUAGGAGAAGAUCAAGAUUCUG
>Non_D_Site_950
UCUGUGUGGAGGUGGGUAGUUACUGAAGAUAACUGACCGCC
>Non_D_Site_951
UGUACAGAACACUAUGAAGUUACUGACAAUGCGAGCACCUA
>Non_D_Site_952
UGGGAGAGUUUUUAAUCUUUUCCAUUUUUUUUUUUUUUUGG
>Non_D_Site_953
CUAGUCUCAAAUUGAUUGGUUUUUUUGUUGUUGUUGUUUUG
>Non_D_Site_954
CGACUAUCCAGGGUUCAAGAUAUCAAGUAUGAACCCCAGCU
>Non_D_Site_955
CGACUAUCCAGGGUUCAAGAUAUCAAGUAUGAACCCCAGCU
>Non_D_Site_956
CGACUAUCCAGGGUUCAAGAUAUCAAGUAUGAACCCCAGCU
>Non_D_Site_957
AGAGGACCAGAAAUACUUGGUAUUCAGUGGCACAGAAAGAA
>Non_D_Site_958
UUCCUGAACUUCGAGCAGGUUAAAUCCCUGAUGUAUUGGCU
>Non_D_Site_959
UAUUACCAGUCUUAUGAUCUUAACCAACACUAAAGAAUUCA
>Non_D_Site_960
UGUGGACUGUAGCAAGGUCUUUUGUACUCACUUAGGACUUU
>Non_D_Site_961
UGUCCUGGAGUGCUUGCAGUUGUAGGCCCUCUGACUUCUGC
>Non_D_Site_962
GGACGGAUACCGAGCAUGCAUUGCUUGAAAGUACGCAUCAC
>Non_D_Site_963
GGCGCCCCUGGGCGCGCGUCUAGUCGCUGAGGCGCAGCAGU
>Non_D_Site_964
UUUUCUUUCCUGCUGAAGUUUUGCUCUGCUUCAUUAGCACU
>Non_D_Site_965
UUUAACUCUUCUUCACACCUUAAUUAUCAUCACAGAAUUCA
>Non_D_Site_966
CUGCAGUCUCUCUUCCUGGGUUCACUUAUGGGUGCUGCCUU
>Non_D_Site_967
GACUGCGGGAGGAGCAGCGGUACGGGCUGGCGUGCGGGCGG
>Non_D_Site_968
GGCCUAGUCCUGGUCAGUAUUUUAAUAAUUAUUUAACAGUG
>Non_D_Site_969
GCACUCAUUUAUCUCAGAGUUCAAAUCUCUCCCUGCCUUCU
>Non_D_Site_970
CGGAUAUCCAAGUCACACUUUAAAUUCAAAUAUCUGUGCCC
>Non_D_Site_971
CAGCCUGUGUUCUGCGUGGAUUCAGUAUGCCCACCGUGGUA
>Non_D_Site_972
AAGACCAGAAAGACCUACUGUAAGGGUAAGACCUGUCGUAA
>Non_D_Site_973
GCAUGCGAGAGGCCCUGGGUUCAAUUCCCAGCUCGCCCCAU
>Non_D_Site_974
CUAAACAGGAAGACAAAGCAUGCGAGAGGCCCUGGGUUCAA
>Non_D_Site_975
UCUAGUGGUAUGAUUCUCGCUUUGGGCGACUUCCUGCCUAA
>Non_D_Site_976
AGAUACAUGGGCGUGUGGUCUAGUGGUAUGAUUCUCGCUUU
>Non_D_Site_977
CAAGAAGUCAAAUGAAAGUUUAGACGAUAAUGAAGAAGAAG
>Non_D_Site_978
AGAGGUUAAGAAACAAACUGUAAAAGCCCCAAAGAAACAGA
>Non_D_Site_979
GGAAGCAUGAAAAAUUGUUAUAUACACAAAGGAACUUCUUC
>Non_D_Site_980
AACAAUGAACUUCUACACCGUGCUGUCAUUCCUCCAUUGAC
>Non_D_Site_981
CUACAGAGAAGAACCAGAUUUGGAAAACUUGUUGUUCAACA
>Non_D_Site_982
ACACGGCAAAGGUCCCGAGUUCGAUCCUCGGUUGGAACAUU
>Non_D_Site_983
GUAGCGGCUAUCACGUUGCCUUCACACGGCAAAGGUCCCGA
>Non_D_Site_984
UAGUGUAGCGGCUAUCACGUUGCCUUCACACGGCAAAGGUC
>Non_D_Site_985
AUAGUGUAGCGGCUAUCACGUUGCCUUCACACGGCAAAGGU
>Non_D_Site_986
AAAAGUCUGUUCCAAUAGUGUAGCGGCUAUCACGUUGCCUU
>Non_D_Site_987
AAUGAGAACCUCUACCCUAUUGUUAUCCCUGUCUACACCGG
>Non_D_Site_988
UGUUUUGUUCUUCUUUAAAUUUUAUCGACGAGUCAAGGACG
>Non_D_Site_989
AGUCAACGCUAUCAUGUCCUUGUCUAAAUAAUGAUAUAAAA
>Non_D_Site_990
UGUAGCCCAAUAAGUGAUUCUCGAGACGAAUUGAUCAGAUU
>Non_D_Site_991
UGCCGUACUCAACUGCAAUGUAGUGGUUUACCGAACCAUUU
>Non_D_Site_992
AGCUUUUAUUAAAAACCAGUUUCAGGCCAGUGUCUUGGUUA
>Non_D_Site_993
GCGAAUAUAAAUUUUUACGCUACACACGUCAUCGACAUCUA
>Non_D_Site_994
AUUGAAAAAAUGCAAUCUGAUACCCAAGAGGCAAACGACAU
>Non_D_Site_995
GAAAAUUCUUUCCAAAAGUAUUGAAAAAAUGCAAUCUGAUA
>Non_D_Site_996
AAUACGACAACAAAACAUUGUUUGCUGCUUUGAACUUCAGC
>Non_D_Site_997
GUAAUGUGGAGAUCAUCGGUUCAAAUCCGAUUGGAAGCAUA
>Non_D_Site_998
GUAAGGCGCCACACUAGUAAUGUGGAGAUCAUCGGUUCAAA
>Non_D_Site_999
UCUCAACUAUAUGACAAAGUUUGUGGAGUUCGCAGACACUG
>Non_D_Site_1000
CAAGAUGUUGCCGCUAAGUGUAAGGAAGUCGGUAUCACUGC
>Non_D_Site_1001
ACAUUCGAUCGUCUAGUAACUCUGACCGGAUCGAUGAGUGG
>Non_D_Site_1002
UUCACCGUGGAGACCGGGGUUCGACUCCCCGUAUCGGAGUA
>Non_D_Site_1003
AUAGUGUAACGGCUAUCACAUCACGCUUUCACCGUGGAGAC
>Non_D_Site_1004
GUUUAUAAUCCGAUAUAGUGUAACGGCUAUCACAUCACGCU
>Non_D_Site_1005
AGGAAAAAAAGAAGUGUCCUUUUCUACUACUACUCUAGUCG
>Non_D_Site_1006
CAAAACGUCGCCGAACAAUGUAGUGCCAUUCAUUUGGAAGC
>Non_D_Site_1007
AAAAAAGAAAAGAAUCGCAAUUGAUAGAGAUCUUCAUGGCA
>Non_D_Site_1008
UCCUCAUUUGGAUAUGGCUCUUGUUAUGACUGUGGAACCUG
>Non_D_Site_1009
GCAUGGGAGAGGUCUCCGGUUCGAUUCCGGACUCGUCCAAU
>Non_D_Site_1010
GGUAGCGCGCUCCCUUAGCAUGGGAGAGGUCUCCGGUUCGA
>Non_D_Site_1011
CAUAAAAAUCCGUGAUAGUUUAAUGGUCAGAAUGGGCGCUU
>Non_D_Site_1012
UUAAUGGUCAGAAUGGGCGCUUGUCGCGUGCCAGAUCGGGG
>Non_D_Site_1013
AUGGUCAGAAUGGGCGCUUGUCGCGUGCCAGAUCGGGGUUC
>Non_D_Site_1014
GUCGCGUGCCAGAUCGGGGUUCAAUUCCCCGUCGCGGAGAU
>Non_D_Site_1015
AUAGCUGAAUGAACUUUGACUACUCCUAAACAAAGUAGUAA
>Non_D_Site_1016
UAACCCAUAGCUGAAUGAACUUUGACUACUCCUAAACAAAG
>Non_D_Site_1017
UAAUUUAAAUCAUUUCAUCAUAACCCAUAGCUGAAUGAACU
>Non_D_Site_1018
GAGUGUGAGUGAUGAGGAGCUUGCUCUUUUAAGCUCAUAUU
>Non_D_Site_1019
CAGAGAUCUUUAUAUUCUUGUUCCUCGUGGCCCAAUGGUCA
>Non_D_Site_1020
GUGGCCCAAUGGUCACGGCGUCUGGCUACGAACCAGGAGAU
>Non_D_Site_1021
CGAACCAGGAGAUUCCAGGUUCGAGUCCUGGCGGGGAAGAA
>Non_D_Site_1022
AUUACAAAUUUUUGAUAUAUUUUCAAACCUGAGCAAAAUAC
>Non_D_Site_1023
GCCGUUCUGUAAAAAGAGUUUGAGGCAUUCACUAACACUAG
>Non_D_Site_1024
GAAAGCGAUUAUCUUAUUUAUUAGAUAAAUUUGAAUUGUUU
>Non_D_Site_1025
CGACAGAAUUUUGAUCCAUGUAGGAGACUCCGAUCCCUUUU
>Non_D_Site_1026
CCACCACUACCUCCAAGGGUUCCAGUCCCCAGGUGAAGCAU
>Non_D_Site_1027
AGAAUCAAGACUAGGAGCACUGCCGUAGAGCCUCUGGCUAG
>Non_D_Site_1028
GCUGGGUGUCACGGGCUCUGUUUACUACUACACAUAUCAUU
>Non_D_Site_1029
GGACAACGACUUUGCAGACGUGCCCAUUCCACCCAUCGAUC
>Non_D_Site_1030
UGGUUUAAGGCGCAAGACUGUAAUUUACCACUACGAAAUCU
>Non_D_Site_1031
UGUAAUUUACCACUACGAAAUCUUGAGAUCGGGCGUUCGAC
>Non_D_Site_1032
GAAAUCUUGAGAUCGGGCGUUCGACUCGCCCCCGGGAGAUU
>Non_D_Site_1033
CGUGGCGUAAUGGCAACGCGUCUGACUUCUAAUCAGAAGAU
>Non_D_Site_1034
GCAACGCGUCUGACUUCUAAUCAGAAGAUUAUGGGUUCGAC
>Non_D_Site_1035
CUAAUCAGAAGAUUAUGGGUUCGACCCCCAUCGUGAGUGCU
>Non_D_Site_1036
UUGUUUCUUCCGUGAUAGUUUAAUGGUCAGAAUGGGCGCUU
>Non_D_Site_1037
UUAAUGGUCAGAAUGGGCGCUUGUCGCGUGCCAGAUCGGGG
>Non_D_Site_1038
AUGGUCAGAAUGGGCGCUUGUCGCGUGCCAGAUCGGGGUUC
>Non_D_Site_1039
GUCGCGUGCCAGAUCGGGGUUCAAUUCCCCGUCGCGGAGAU
>Non_D_Site_1040
GGUGAACUCUACCAUGACUCUAUCUUUAAAGAAAAUAGUAG
>Non_D_Site_1041
GAUGUCUUACAAUGGGCGAUUGACCACUACGAGACAAGAGA
>Non_D_Site_1042
GUCGCGUGCCAGAUCGGGGUUCAAUUCCCCGUCGCGGAGAU
>Non_D_Site_1043
AUGGUCAGAAUGGGCGCUUGUCGCGUGCCAGAUCGGGGUUC
>Non_D_Site_1044
UUAAUGGUCAGAAUGGGCGCUUGUCGCGUGCCAGAUCGGGG
>Non_D_Site_1045
UUGUUUCUUCCGUGAUAGUUUAAUGGUCAGAAUGGGCGCUU
>Non_D_Site_1046
CUAAUCAGAAGAUUAUGGGUUCGACCCCCAUCGUGAGUGCU
>Non_D_Site_1047
GCAACGCGUCUGACUUCUAAUCAGAAGAUUAUGGGUUCGAC
>Non_D_Site_1048
CGUGGCGUAAUGGCAACGCGUCUGACUUCUAAUCAGAAGAU
>Non_D_Site_1049
AAUUAAUAGGUUUCGUGGUCUAGUCGGUUAUGGCAUCUGCU
>Non_D_Site_1050
UGGUCUAGUCGGUUAUGGCAUCUGCUUAACACGCAGAACGU
>Non_D_Site_1051
UAGUCGGUUAUGGCAUCUGCUUAACACGCAGAACGUCCCCA
>Non_D_Site_1052
AGUCGGUUAUGGCAUCUGCUUAACACGCAGAACGUCCCCAG
>Non_D_Site_1053
ACACGCAGAACGUCCCCAGUUCGAUCCUGGGCGAAAUCAAU
>Non_D_Site_1054
UGAAGACUUUGAUGAAAAGUUCGAAUCUUUGUCCAAGGUCG
>Non_D_Site_1055
AUAAUCUGAAGGUCGAGAGUUCGAACCUCCCCUGGAGCAUA
>Non_D_Site_1056
GAAGAGCGUCAGUCUCAUAAUCUGAAGGUCGAGAGUUCGAA
>Non_D_Site_1057
CUCAGUAGGAAGAGCGUCAGUCUCAUAAUCUGAAGGUCGAG
>Non_D_Site_1058
GUAGCUCAGUAGGAAGAGCGUCAGUCUCAUAAUCUGAAGGU
>Non_D_Site_1059
UGAUGCCCGGUUUAACCUUUUCCAACGAAUUGAUCUGUAGA
>Non_D_Site_1060
UUUUCCAACGAAUUGAUCUGUAGAGACGAAGGUUUGCACAC
>Non_D_Site_1061
GCCAUCGUUGGGCCCCCGGUUCGAUUCCGGGCUUGCGCAUU
>Non_D_Site_1062
GGUAAAAUCCAACGUUGCCAUCGUUGGGCCCCCGGUUCGAU
>Non_D_Site_1063
UUUAGUGGUAAAAUCCAACGUUGCCAUCGUUGGGCCCCCGG
>Non_D_Site_1064
AAAAGUAAGCGCAAGUGGUUUAGUGGUAAAAUCCAACGUUG
>Non_D_Site_1065
GCAAGCCAAAGAAAAGUUUUUUAGAUAACCUUGGUAGAAGU
>Non_D_Site_1066
UUGGCGCAAUCGGUAGCGCGUAUGACUCUUAAUCAUAAGGU
>Non_D_Site_1067
GUAGCGCGUAUGACUCUUAAUCAUAAGGUUAGGGGUUCGAG
>Non_D_Site_1068
UUAAUCAUAAGGUUAGGGGUUCGAGCCCCCUACAGGGCUAA
>Non_D_Site_1069
GGUUGCAGGUUCAAUUCCUGUCCGUUUCAAUUUAUUUUUUU
>Non_D_Site_1070
GCAAUCGAAGGGUUGCAGGUUCAAUUCCUGUCCGUUUCAAU
>Non_D_Site_1071
UCCACGGAAUAAGAUUGCAAUCGAAGGGUUGCAGGUUCAAU
>Non_D_Site_1072
GUGGCUCAAUGGUAGAGCUUUCGACUCCAAUUAAAUCUUGG
>Non_D_Site_1073
GGUGGCUCAAUGGUAGAGCUUUCGACUCCAAUUAAAUCUUG
>Non_D_Site_1074
CGGUGGCUCAAUGGUAGAGCUUUCGACUCCAAUUAAAUCUU
>Non_D_Site_1075
UCUACUAUCAUUUUAAGAGGUGCCACACAGAAUAAUUUGGA
>Non_D_Site_1076
GUAGCUCAGUAGGAAGAGCGUCAGUCUCAUAAUCUGAAGGU
>Non_D_Site_1077
CUCAGUAGGAAGAGCGUCAGUCUCAUAAUCUGAAGGUCGAG
>Non_D_Site_1078
GAAGAGCGUCAGUCUCAUAAUCUGAAGGUCGAGAGUUCGAA
>Non_D_Site_1079
AUAAUCUGAAGGUCGAGAGUUCGAACCUCCCCUGGAGCACA
>Non_D_Site_1080
AAGGCGGCAGACUUAAGAUCUGUUGGACGGUUGUCCGCGCG
>Non_D_Site_1081
GAAGGAUACAGGACAGUAACUUUGACGACCUUCAAAGAAGA
>Non_D_Site_1082
AUACAUCAAAGACACGAAAUUAGAGUGUUUAUAUCUUUUAG
>Non_D_Site_1083
CAAUCCUACGGUGAAUAUAUUUCCAAGCAAUUCACUGAAGA
>Non_D_Site_1084
GAUCCGUUAGACGUUUCAGCUUCCAAAACAGAAGAAUGUGA
>Non_D_Site_1085
GAAAAUUCUUUCCAAAAGUAUUGAAAAAAUGCAAUCUGAUA
>Non_D_Site_1086
AUUGAAAAAAUGCAAUCUGAUACCCAAGAGGCAAACGACAU
>Non_D_Site_1087
GCGAAUAUAAAUUUUUACGCUACACACGUCAUCGACAUCUA
>Non_D_Site_1088
GCUUUUAUUAAGAACCAGUUUCAGGCCAGUGUCUUGGUUAU
>Non_D_Site_1089
UGCCGUACUCAACUGCAAUGUAGUGGUUUACCGAACCAUUU
>Non_D_Site_1090
GGAAUCUAUCAUCGCUGAUCUCCCACUCCCUGAUCUACCUC
>Non_D_Site_1091
CAGGUAAUAAUUUAUACGUAUACUACAUCGAGACCAAGAAG
>Non_D_Site_1092
GAUCCGUUAGACGUUUCAGCUUCCAAAACAGAAGAAUGUGA
>Non_D_Site_1093
GAAAAUUCUUUCCAAAAGUAUUGAAAAAAUGCAAUCUGAUA
>Non_D_Site_1094
AUUGAAAAAAUGCAAUCUGAUACCCAAGAGGCAAACGACAU
>Non_D_Site_1095
GCGAAUAUAAAUUUUUACGCUACACACGUCAUCGACAUCUA
>Non_D_Site_1096
GCUUUUAUUAAGAACCAGUUUCAGGCCAGUGUCUUGGUUAU
>Non_D_Site_1097
UGCCGUACUCAACUGCAAUGUAGUGGUUUACCGAACCAUUU
>Non_D_Site_1098
GGAAUCUAUCAUCGCUGAUCUCCCACUCCCUGAUCUACCUC
>Non_D_Site_1099
UGUUAAGAUGAUGACAUAAGUUAUGAGAAGCUGUCAUCGAA
>Non_D_Site_1100
UGGGCUUUGCCCGCGCAGGUUCGAGUCCUGCAGUUGUCGUU
>Non_D_Site_1101
UUAAGGCGAAAGAUUAGAAAUCUUUUGGGCUUUGCCCGCGC
>Non_D_Site_1102
CGAGUGGUUAAGGCGAAAGAUUAGAAAUCUUUUGGGCUUUG
>Non_D_Site_1103
GUCAUCAAAGGUAGACCAUGUAAGAUUGUCGACAUGUCCAC
>Non_D_Site_1104
AUUAGUGAGCGCAAGUGGUUUAGUGGUAAAAUCCAACGUUG
>Non_D_Site_1105
UUUAGUGGUAAAAUCCAACGUUGCCAUCGUUGGGCCCCCGG
>Non_D_Site_1106
GGUAAAAUCCAACGUUGCCAUCGUUGGGCCCCCGGUUCGAU
>Non_D_Site_1107
GCCAUCGUUGGGCCCCCGGUUCGAUUCCGGGCUUGCGCAGU
>Non_D_Site_1108
CUAAGGAGAAGACUGCGGGUUCGAGUCCCGUACGGAACGUU
>Non_D_Site_1109
AGGAAUUUUGCCAGAUUUUAUUAGAUAAAUUAAAUGCGGUG
>Non_D_Site_1110
AAAGAAAAUCCGUGAUAGUUUAAUGGUCAGAAUGGGCGCUU
>Non_D_Site_1111
UUAAUGGUCAGAAUGGGCGCUUGUCGCGUGCCAGAUCGGGG
>Non_D_Site_1112
AUGGUCAGAAUGGGCGCUUGUCGCGUGCCAGAUCGGGGUUC
>Non_D_Site_1113
GUCGCGUGCCAGAUCGGGGUUCAAUUCCCCGUCGCGGAGAU
>Non_D_Site_1114
UGGAUGAUAUACUAUGUGCAUUGGACUCAAAUGUGACUGCU
>Non_D_Site_1115
GAAAUCUUGAGAUCGGGCGUUCGACUCGCCCCCGGGAGAUU
>Non_D_Site_1116
UGUAAUUUAUCACUACGAAAUCUUGAGAUCGGGCGUUCGAC
>Non_D_Site_1117
UGGUUUAAGGCGCAAGACUGUAAUUUAUCACUACGAAAUCU
>Non_D_Site_1118
CGAUGAGUCAAUCACGAUUGUAGACGUUACUAAUAAGGGCA
>Non_D_Site_1119
UGGCUCAGCAAUUAAAAACAUUCCAAUAGCCGGUAGAGACA
>Non_D_Site_1120
CGAAUUAUACGGCGGCGCCAUCACUACUGUCGUCCCACCUG
>Non_D_Site_1121
UGGCCGAGUGGUUUAAGGCGUCAGAUUUAGGUGGAUUUAAC
>Non_D_Site_1122
GAGUGGUUUAAGGCGUCAGAUUUAGGUGGAUUUAACCUCUA
>Non_D_Site_1123
UGGAUUUAACCUCUAAAAUCUCUGAUAUCUUCGGAUGCAAG
>Non_D_Site_1124
AUAUCUUCGGAUGCAAGGGUUCGAAUCCCUUAGCUCUCAUU
>Non_D_Site_1125
UAUCGGUCCUACCUCCGUUGUAGGCAGAAGCGUCGUUAUCC
>Non_D_Site_1126
GUUGACUAAAGGUGAAGAUUUGGAAACCUCUAUUGACAUGG
>Non_D_Site_1127
UUCCAUUCGUUUCAAAAGUUUUAGGCGUUAAUUUUAUUGAA
>Non_D_Site_1128
GUGUUCAUUCAAGAAUUGAUUAACAAUAUCGCCAAGGCCCA
>Non_D_Site_1129
UCCUUCCGAAAAAAAGUAACUUUGUCCUAAAGUACUAAUCC
>Non_D_Site_1130
AGUACGAAGAUCGAGCUAUUUAUUUGAACACUCGGUCUUAU
>Non_D_Site_1131
CGAGUGGAUUGCUAGUUGUUUUGAUUAGCUGAAUGAGACUC
>Non_D_Site_1132
CGCUACAAAUGGAAUUCAAAUAUCUGGCGUAUUUGACAGGA
>Non_D_Site_1133
CAAAUCUGUGUCUGUAGGAAUUGAAAAGUACGAUUACUCAC
>Non_D_Site_1134
UGCCACCAAAUCUGUGUCUGUAGGAAUUGAAAAGUACGAUU
>Non_D_Site_1135
AUCUGAUUACGAUAAAGAUUUGACUCAAUUGAAGAAGGAAG
>Non_D_Site_1136
CUGGUACUCUAUCUUAUAUUUUCAACGAGUUCUCCACUAGU
>Non_D_Site_1137
UUCUUCUUUUAUACUGUCCUUUUCUAUGAAAGCUCUGCGGU
>Non_D_Site_1138
ACUUAAAAAUGAGAAGAGUGUAGAUGUAUUAUCCUUCAAAC
>Non_D_Site_1139
UAAAUCAAUUUUUGAGACUAUAGAUACUGAAUUUUCUCAGG
>Non_D_Site_1140
CAUCUUUUAAAGCCCAGUUUUUAGUAGAGCUUAGGGCGCCU
>Non_D_Site_1141
UUUUAAAGCCCAGUUUUUAGUAGAGCUUAGGGCGCCUUUAC
>Non_D_Site_1142
UUGCCUGGGCCAAAUCUCUUUUCCAAGGUUACUUCACUGAU
>Non_D_Site_1143
GUAAUGCGGGGAUCGUGGGUUCAAUUCCCACAGAGGGCAUU
>Non_D_Site_1144
GUAAGGCAUCGCACUCGUAAUGCGGGGAUCGUGGGUUCAAU
>Non_D_Site_1145
UCCAAGUAUGUCUAAUGCUAUGAUGAACAUGGCUAAGGGUA
>Non_D_Site_1146
UUAAGGCGUGCGACUGUUAAUCGCAAGAUCGUGAGUUCAAC
>Non_D_Site_1147
UUAAUCGCAAGAUCGUGAGUUCAACCCUCACUGGGGUCGCU
>Non_D_Site_1148
UAGAUGCAUCCACACACUAUUUUCAGCAUAGUGUGGCUUUU
>Non_D_Site_1149
AGAAUCCUCAAAAAAAACUGUAAGUGACUCGGAAAAUUCAG
>Non_D_Site_1150
AAGGCGGCAGACUUAAGAUCUGUUGGACGGUUGUCCGCGCG
>Non_D_Site_1151
AAAAUUCAAUCAUAAUAGUGUAGUUAAUAGAAAGGACAGAA
>Non_D_Site_1152
GAUGUUGGCCCCAAUGGACUUUGCUAUUGUUGUCGGAUGGA
>Non_D_Site_1153
GUUGUACCGUAAGAAUUUUCUUUCGAGCCGCCAUCAUCAUU
>Non_D_Site_1154
UUCACCGUGGAGACCGGGGUUCGACUCCCCGUAUCGGAGUU
>Non_D_Site_1155
AUAGUGUAACGGCUAUCACAUCACGCUUUCACCGUGGAGAC
>Non_D_Site_1156
CUUUGUAAUCCGAUAUAGUGUAACGGCUAUCACAUCACGCU
>Non_D_Site_1157
CUAAUCAGAAGAUUAUGGGUUCGACCCCCAUCGUGAGUGUU
>Non_D_Site_1158
GCAACGCGUCUGACUUCUAAUCAGAAGAUUAUGGGUUCGAC
>Non_D_Site_1159
CGUGGCGUAAUGGCAACGCGUCUGACUUCUAAUCAGAAGAU
>Non_D_Site_1160
CAGGAGAGCGUGUGCUGGAAUUGCAGUUAGAUAAACAAAAG
>Non_D_Site_1161
UUGGCGCAAUCGGUAGCGCGUAUGACUCUUAAUCAUAAGGU
>Non_D_Site_1162
GUAGCGCGUAUGACUCUUAAUCAUAAGGUUAGGGGUUCGAG
>Non_D_Site_1163
UUAAUCAUAAGGUUAGGGGUUCGAGCCCCCUACAGGGCUUU
>Non_D_Site_1164
CGAAGACGUCAAUUGCACUAUUACUCAGUACCGUUUUAAUC
>Non_D_Site_1165
AUACUCAUUGAAAACUUUUGUUCACCCAGAUUUUGUUACAU
>Non_D_Site_1166
CAGACAAUGAAACUAGUUUAUUCGAUAGAGUCGAGAGUUUU
>Non_D_Site_1167
AUUCGAUAGAGUCGAGAGUUUUAGGCCAUAAUUAAUUCCCA
>Non_D_Site_1168
GGUAGCGCGCUCCCUUAGCAUGGGAGAGGUCUCCGGUUCGA
>Non_D_Site_1169
GCAUGGGAGAGGUCUCCGGUUCGAUUCCGGACUCGUCCAAU
>Non_D_Site_1170
CUUUUUACGGGAUACCCAUGUAGUGGUAAGACAACGCUUGC
>Non_D_Site_1171
UGUCAAGGCUGAUUUAAGUUUAGUGUCAGAAUGCAAGCGUA
>Non_D_Site_1172
CGUCUAGAUGACAGGUUGUGUAGUUUCGCAGCAAUGAUUGC
>Non_D_Site_1173
GAACCCUACCACUUACCAUGUAGUAUCAUUUUUCGCGGAGC
>Non_D_Site_1174
GUAUCUGCCUAAACUAUGCCUGCCAAGGUAAGCACAAAAAC
>Non_D_Site_1175
CAGCCUGAUUCAUCUCCGUGUAAUGCUAAAUGUCAACAGAC
>Non_D_Site_1176
CGUGUUCGAGAAGAGCUGGCUACCUUAUUGAAACUUCGUGC
>Non_D_Site_1177
GAUGGUGUAAUGUUUCAAAAUAUCAUAUUCGAUGAUGGUGC
>Non_D_Site_1178
CCUGUCUGAAUGGGUAAUAAUAGGUAACCUCUCAUAUGUUG
>Non_D_Site_1179
AACUUUAUCCAAGAACGUUGUACCAGCAUCUGCCAGCGUGA
>Non_D_Site_1180
AGAAAGUGAAGGAAAGAGUUUCAGGCUUUAUUGUGAGUCUG
>Non_D_Site_1181
UCAACGGGAAAAACAGAGAUUUCACAGAUGUUACUAGAAAA
>Non_D_Site_1182
CGGUGGCUCAAUGGUAGAGCUUUCGACUCCAAUUAAAUCUU
>Non_D_Site_1183
GGUGGCUCAAUGGUAGAGCUUUCGACUCCAAUUAAAUCUUG
>Non_D_Site_1184
GUGGCUCAAUGGUAGAGCUUUCGACUCCAAUUAAAUCUUGG
>Non_D_Site_1185
UCCACGGAAUAAGAUUGCAAUCGAAGGGUUGCAGGUUCAAU
>Non_D_Site_1186
GCAAUCGAAGGGUUGCAGGUUCAAUUCCUGUCCGUUUCAUU
>Non_D_Site_1187
GGUUGCAGGUUCAAUUCCUGUCCGUUUCAUUUUCUUUUUUU
>Non_D_Site_1188
ACACGCAGAACGUCCCCAGUUCGAUCCUGGGCGAAAUCAAU
>Non_D_Site_1189
AGUCGGUUAUGGCAUCUGCUUAACACGCAGAACGUCCCCAG
>Non_D_Site_1190
UAGUCGGUUAUGGCAUCUGCUUAACACGCAGAACGUCCCCA
>Non_D_Site_1191
UGGUCUAGUCGGUUAUGGCAUCUGCUUAACACGCAGAACGU
>Non_D_Site_1192
AAUUAAGUGGUUUCGUGGUCUAGUCGGUUAUGGCAUCUGCU
>Non_D_Site_1193
GUGGCCGAUGAAACCCUGGUUCGAUUCUAGGAGAUGGCAUU
>Non_D_Site_1194
AUAGUGGUUAGUACACAUCGUUGUGGCCGAUGAAACCCUGG
>Non_D_Site_1195
AGUUGUUUGCCAUCUUAGUAUAGUGGUUAGUACACAUCGUU
>Non_D_Site_1196
CGUCCUUAGUGACAAUGCUAUAAACCCAGCUCUUCGAUUCG
>Non_D_Site_1197
CCAGCUCUUCGAUUCGUUUUUAAUGAAAGGGAGAAGAUUUU
>Non_D_Site_1198
GAUUAAUAGGUUUCGUGGUCUAGUCGGUUAUGGCAUCUGCU
>Non_D_Site_1199
UGGUCUAGUCGGUUAUGGCAUCUGCUUAACACGCAGAACGU
>Non_D_Site_1200
UAGUCGGUUAUGGCAUCUGCUUAACACGCAGAACGUCCCCA
>Non_D_Site_1201
AGUCGGUUAUGGCAUCUGCUUAACACGCAGAACGUCCCCAG
>Non_D_Site_1202
ACACGCAGAACGUCCCCAGUUCGAUCCUGGGCGAAAUCAAU
>Non_D_Site_1203
CGGUGCACACCAACCAAUUGUAGACGAAGCAUAACCAACGC
>Non_D_Site_1204
GAUCGAGUCCUCAUAUGCCCUGGAAUUCCUGGCAUAUCACU
>Non_D_Site_1205
GACUUGAACGAAAAACAGUUUAAGGCCUUAAGAAGAAGAUU
>Non_D_Site_1206
AAUCACUUGGAACACCGCCAUGUUCUAUAUGGGUGAUUAGC
>Non_D_Site_1207
ACGGAGAGAGCGUAGAGCUUUCAGUGGACUGCCCUUCGUAC
>Non_D_Site_1208
AGAUUAGUCGAAGUUGGCCGUGUGGUUUUGAUCAAGAAGGG
>Non_D_Site_1209
UAAUUAUUAUAGGUUUUGAUUGACGGUCCAAAAGCUGGUGU
>Non_D_Site_1210
AUUGCUCAACGUGAAAGACGUGCUGCUUUGACUGACUUUGA
>Non_D_Site_1211
AAUUGUAGAUACAUCUCUUUUUUGCAGAUGGUCAUACACUU
>Non_D_Site_1212
UGCCUUUAUCCUUGACUUUAUCAGAUAAAAAUCUACUGCGA
>Non_D_Site_1213
AAUGGCGCAACAACUUGGUGUAGAAUAGUCAUGAAACCAUU
>Non_D_Site_1214
GAGCGGUCUAAGGCGCCUGAUUCAAGAAAUAUCUUGACCGC
>Non_D_Site_1215
GCAGUUAACUGUGGGAAUACUCAGGUAUCGUAAGAUGCAAG
>Non_D_Site_1216
GUAUCGUAAGAUGCAAGAGUUCGAAUCUCUUAGCAACCAUA
>Non_D_Site_1217
GUCGCUUUAUCUGCCCCAGUUGCUGUGACUGUCACGCAACA
>Non_D_Site_1218
CAUGGCGGUACAACAGUAACUUUGACUGAACAAGGAGCUUC
>Non_D_Site_1219
AUGUCUCUUAAUAAUUCUUGUUCCUCGUGGCCCAAUGGUCA
>Non_D_Site_1220
GUGGCCCAAUGGUCACGGCGUCUGGCUACGAACCAGAAGAU
>Non_D_Site_1221
CGAACCAGAAGAUUCCAGGUUCAAGUCCUGGCGGGGAAGAA
>Non_D_Site_1222
GUCGCGUGCCAGAUCGGGGUUCAAUUCCCCGUCGCGGAGAU
>Non_D_Site_1223
AUGGUCAGAAUGGGCGCUUGUCGCGUGCCAGAUCGGGGUUC
>Non_D_Site_1224
UUAAUGGUCAGAAUGGGCGCUUGUCGCGUGCCAGAUCGGGG
>Non_D_Site_1225
AAUAACGUUCCGUGAUAGUUUAAUGGUCAGAAUGGGCGCUU
>Non_D_Site_1226
GGUAGCGCGCUCCCUUAGCAUGGGAGAGGUCUCCGGUUCGA
>Non_D_Site_1227
GCAUGGGAGAGGUCUCCGGUUCGAUUCCGGACUCGUCCAUU
>Non_D_Site_1228
CCCAGCUUUAUCCAAGUUUAUUAAAUAUGCGGAAUCUCUGC
>Non_D_Site_1229
UUAGAGAACUUGCCCAUCGUUUGCGACACGAUCACUGACCG
>Non_D_Site_1230
AUCUUCGGUUCCGAAUAGUGUAACUGUUGGUGCUGAGGUAA
>Non_D_Site_1231
GAUUUGUCUUUUUGACUAAUUUUCAACCUAUUCUUACUUCC
>Non_D_Site_1232
GCCUAUUGUUUGAUGGUUUAUAGGAGCCGGAUUUGUCUUUU
>Non_D_Site_1233
CCAUUAACUGUAAUUUCAGCUGGGAUAAUAGCCUCUGGUGC
>Non_D_Site_1234
UUAGCCCUCCGAAGAACUCAUCCUUGUUAGCUCAGUUGGUA
>Non_D_Site_1235
UUAGCUCAGUUGGUAGAGCGUUCGGCUUUUAAGCGCAUUUG
>Non_D_Site_1236
UAGCUCAGUUGGUAGAGCGUUCGGCUUUUAAGCGCAUUUGC
>Non_D_Site_1237
GAUACCGAAAUGUCAGGGGUUCGAGCCCCCUAUGAGGAGUU
>Non_D_Site_1238
UCAGGGGUUCGAGCCCCCUAUGAGGAGUUCUUUACUUUUUU
>Non_D_Site_1239
CCACCAAGAGCUACCAACUGUAGAAAGAGAAAGUGUGGUCA
>Non_D_Site_1240
CCUUGGCUUCCAAAUACAACUGUGACAAAUCUGUUUGUCGU
>Non_D_Site_1241
UAAGACCAUCACUUUGGAAGUUGAAUCUUCUGACACCAUUG
>Non_D_Site_1242
AAAAAUGCGUACCUGUUGAAUUGAAGAGGUCGGAAAAAUCA
>Non_D_Site_1243
GUAUGAAAUACAUCAUGGUGUAAGGAUUCUGGAUAGCGCCU
>Non_D_Site_1244
GUUAAUAAGGGCGUGUGGUCUAGUGGUAUGAUUCUCGCUUU
>Non_D_Site_1245
UCUAGUGGUAUGAUUCUCGCUUUGGGCGACUUCCUGACUAA
>Non_D_Site_1246
CUAAACAGGAAGACAAAGCAUGCGAGAGGCCCUGGGUUCAA
>Non_D_Site_1247
GCAUGCGAGAGGCCCUGGGUUCAAUUCCCAGCUCGCCCCUU
>Non_D_Site_1248
UUUGGCAGUGGCGGCCGCUUUGUUGUGAAGGACCUAUUGGG
>Non_D_Site_1249
UUACAGAAUUUGAACAACUAUUACUCCAAGAAGCCAUCCAG
>Non_D_Site_1250
GAUUUCCCCAUUUUCUCGAAUUGCAGAAUACAAUAUUCGCC
>Non_D_Site_1251
UGGGCUUUGCCCGCGCAGGUUCGAGUCCUGCAGUUGUCGUU
>Non_D_Site_1252
UUAAGGCGAAAGAUUAGAAAUCUUUUGGGCUUUGCCCGCGC
>Non_D_Site_1253
CGAGUGGUUAAGGCGAAAGAUUAGAAAUCUUUUGGGCUUUG
>Non_D_Site_1254
UAUGGCCAGCUUUCUCCUUAUUACGAAGAGAUUGCGGGAUG
>Non_D_Site_1255
CUACGCAAAGAAUGGUAUGGUUGUGGGGCUUGGGGCCGGCC
>Non_D_Site_1256
CAUUGCAUUGUCCAAUAUUGUAGAUGUCGCCACUGCAAAAA
>Non_D_Site_1257
UGUUACAGUUCAAGAAGCUGUAGAGGAGAUCGACAUUGGCG
>Non_D_Site_1258
GUCAAGACUCUUCACCCUGCUGUGCAUGCAGGUAUUCUUGC
>Non_D_Site_1259
UUUAUGAUAAGACAGGUUUAUUAGACUUAGCCAAGGGAUUG
>Non_D_Site_1260
GCAAGGAAGAGGUCAUCGGUUCGAUUCCGGUUGCGUCCAUU
>Non_D_Site_1261
UGCCGUACUCAACUGCAAUGUAGUGGUUUACCGAACCAUUU
>Non_D_Site_1262
GCUUUUAUUAAAAACCAGUUUCAGGCCAGUGUCUUGGUUAU
>Non_D_Site_1263
GCGAAUAUAAAUUUUUACGCUACACACGUCAUCGACAUCUA
>Non_D_Site_1264
AUUGAAAAAAUGCAAUCUGAUACCCAAGAGGCAAACGACAU
>Non_D_Site_1265
GAAAAUUCUUUCCAAAAGUAUUGAAAAAAUGCAAUCUGAUA
>Non_D_Site_1266
UGCUUAAAGUCUUAGAGCUUUUGGUGACAAGUGCUGCAAAC
>Non_D_Site_1267
GGUCCAUCAUGCCAGAUUUGUACUUCUACAGAAACCCAGAA
>Non_D_Site_1268
GUCAAGAAACACGCAUUGAAUGGCAGAAUAUAGUUAAGCCC
>Non_D_Site_1269
AAGAAUGCCGUCAAAGAAUGUAGAAGGUUCUACGGGCAGGU
>Non_D_Site_1270
AUCUCAUUCUUUCCAUCCUGUAGACGGGUUUUUGCAAUCCA
>Non_D_Site_1271
AAGAUUGAUGGGUCUAUACCUACCAGAUGGUGGUCAUUUGU
>Non_D_Site_1272
AAUCUUUCCUUCUUCUAGUGUAACCUUUACGAAAGAUACUA
>Non_D_Site_1273
AGUAAUUUGAUCCAUAACUAUGACUCUAAAAAAAGUACAAU
>Non_D_Site_1274
GAAGGAAAAGCAGCUGACGCUUUUAAGAUCAAAAUUAUUUC
>Non_D_Site_1275
AGCUAAACUCAAGGAGCAAAUGAUAGUAGAUUAUGAAAAGG
>Non_D_Site_1276
AAUGACUCAGUGAAGAAGUUUGAGGCCCAGUCUAGCUCUAU
>Non_D_Site_1277
AACAAAAACAAUAAAUCUUGUUCCUCGUGGCCCAAUGGUCA
>Non_D_Site_1278
GUGGCCCAAUGGUCACGGCGUCUGGCUACGAACCAGAAGAU
>Non_D_Site_1279
CGAACCAGAAGAUUCCAGGUUCAAGUCCUGGCGGGGAAGAU
>Non_D_Site_1280
UUAACUAGUCCGGCAUUCGGUAGAGUACUUCCCGAUGGGAA
>Non_D_Site_1281
GUUUCUUAUCCGUGAUAGUUUAAUGGUCAGAAUGGGCGCUU
>Non_D_Site_1282
UUAAUGGUCAGAAUGGGCGCUUGUCGCGUGCCAGAUCGGGG
>Non_D_Site_1283
AUGGUCAGAAUGGGCGCUUGUCGCGUGCCAGAUCGGGGUUC
>Non_D_Site_1284
GUCGCGUGCCAGAUCGGGGUUCAAUUCCCCGUCGCGGAGAA
>Non_D_Site_1285
GUUCUCAUUUAAUUGCUCCUUUGGCAGGUGCUGUCCCAACA
>Non_D_Site_1286
UUGAUCCGGACAACCCCGGUUCGAAUCCGGGUAGGACCUUC
>Non_D_Site_1287
GUUAUCACUUUCGGUUUUGAUCCGGACAACCCCGGUUCGAA
>Non_D_Site_1288
GUAGUGGUUAUCACUUUCGGUUUUGAUCCGGACAACCCCGG
>Non_D_Site_1289
UAGUGUAGUGGUUAUCACUUUCGGUUUUGAUCCGGACAACC
>Non_D_Site_1290
UAGACCGUCGUGAGACAGGUUAGUUUUACCCUACUGAUGAA
>Non_D_Site_1291
UCACCCACUAAUAGGGAACGUGAGCUGGGUUUAGACCGUCG
>Non_D_Site_1292
AUUCGGUAAGCGUUGGAUUGUUCACCCACUAAUAGGGAACG
>Non_D_Site_1293
UUUGAUUCUUCGAUGUCGGCUCUUCCUAUCAUACCGAAGCA
>Non_D_Site_1294
AUAGCGACAUUGCUUUUUGAUUCUUCGAUGUCGGCUCUUCC
>Non_D_Site_1295
UUACCACAGGGAUAACUGGCUUGUGGCAGUCAAGCGUUCAU
>Non_D_Site_1296
AUUUUGAUUUUCAGUGUGAAUACAAACCAUGAAAGUGUGGC
>Non_D_Site_1297
GAAAGAAGACCCUGUUGAGCUUGACUCUAGUUUGACAUUGU
>Non_D_Site_1298
CACUGUCCCUAUCUACUAUCUAGCGAAACCACAGCCAAGGG
>Non_D_Site_1299
CCCACUGUCCCUAUCUACUAUCUAGCGAAACCACAGCCAAG
>Non_D_Site_1300
AACGAGAUUCCCACUGUCCCUAUCUACUAUCUAGCGAAACC
>Non_D_Site_1301
UAAUUAGUGACGCGCAUGAAUGGAUUAACGAGAUUCCCACU
>Non_D_Site_1302
GGCGGGAGUAACUAUGACUCUCUUAAGGUAGCCAAAUGCCU
>Non_D_Site_1303
ACGGCGGGAGUAACUAUGACUCUCUUAAGGUAGCCAAAUGC
>Non_D_Site_1304
GUAAACGGCGGGAGUAACUAUGACUCUCUUAAGGUAGCCAA
>Non_D_Site_1305
GGGUAAACGGCGGGAGUAACUAUGACUCUCUUAAGGUAGCC
>Non_D_Site_1306
GAUGUUGACGCAAUGUGAUUUCUGCCCAGUGCUCUGAAUGU
>Non_D_Site_1307
AGGGGAAUCUGACUGUCUAAUUAAAACAUAGCAUUGCGAUG
>Non_D_Site_1308
ACGGACAAGGGGAAUCUGACUGUCUAAUUAAAACAUAGCAU
>Non_D_Site_1309
UGGUACGGACAAGGGGAAUCUGACUGUCUAAUUAAAACAUA
>Non_D_Site_1310
GAGCUUUUAGUGGGCCAUUUUUGGUAAGCAGAACUGGCGAU
>Non_D_Site_1311
GACAUUUGAAUGAAGAGCUUUUAGUGGGCCAUUUUUGGUAA
>Non_D_Site_1312
ACCUAUUCUCAAACUUUAAAUAUGUAAGAAGUCCUUGUUAC
>Non_D_Site_1313
CUUGACCUAUUCUCAAACUUUAAAUAUGUAAGAAGUCCUUG
>Non_D_Site_1314
UCGAAAUGACCUUGACCUAUUCUCAAACUUUAAAUAUGUAA
>Non_D_Site_1315
GUUUUAUGAGGUAAAGCGAAUGAUUAGAGGUUCCGGGGUCG
>Non_D_Site_1316
AGAAGCUCGUAUCAGUUUUAUGAGGUAAAGCGAAUGAUUAG
>Non_D_Site_1317
UAGCAGAAGCUCGUAUCAGUUUUAUGAGGUAAAGCGAAUGA
>Non_D_Site_1318
UGCCGAAGUUUCCCUCAGGAUAGCAGAAGCUCGUAUCAGUU
>Non_D_Site_1319
GGUUCCUGCCGAAGUUUCCCUCAGGAUAGCAGAAGCUCGUA
>Non_D_Site_1320
UCCUGAUGUCUUCGGAUGGAUUUGAGUAAGAGCAUAGCUGU
>Non_D_Site_1321
UCGAAUCUUUGAACGCACAUUGCGCCCCUUGGUAUUCCAGG
>Non_D_Site_1322
AUCGAAUCUUUGAACGCACAUUGCGCCCCUUGGUAUUCCAG
>Non_D_Site_1323
AAUGCGAUACGUAAUGUGAAUUGCAGAAUUCCGUGAAUCAU
>Non_D_Site_1324
GUUUCAAGCCGAUGGAAGUUUGAGGCAAUAACAGGUCUGUG
>Non_D_Site_1325
GGUGCAUGGCCGUUCUUAGUUGGUGGAGUGAUUUGUCUGCU
>Non_D_Site_1326
AGCCUGCGGCUUAAUUUGACUCAACACGGGGAAACUCACCA
>Non_D_Site_1327
GUGGAGCCUGCGGCUUAAUUUGACUCAACACGGGGAAACUC
>Non_D_Site_1328
CCAGGAGUGGAGCCUGCGGCUUAAUUUGACUCAACACGGGG
>Non_D_Site_1329
AGUUAGGGGAUCGAAGAUGAUCAGAUACCGUCGUAGUCUUA
>Non_D_Site_1330
ACUUUGAAAAAAUUAGAGUGUUCAAAGCAGGCGUAUUGCUC
>Non_D_Site_1331
GACUUUUACUUUGAAAAAAUUAGAGUGUUCAAAGCAGGCGU
>Non_D_Site_1332
UGCAGUUAAAAAGCUCGUAGUUGAACUUUGGGCCCGGUUGG
>Non_D_Site_1333
AUCCUAAUUCAGGGAGGUAGUGACAAUAAAUAACGAUACAG
>Non_D_Site_1334
CUGGCGAUGGUUCAUUCAAAUUUCUGCCCUAUCAACUUUCG
>Non_D_Site_1335
CUUUGGAAGAGAUGUAUUUAUUAGAUAAAAAAUCAAUGUCU
>Non_D_Site_1336
AUUAAAUCAGUUAUCGUUUAUUUGAUAGUUCCUUUACUACA
>Non_D_Site_1337
ACUGCGAAUGGCUCAUUAAAUCAGUUAUCGUUUAUUUGAUA
>Non_D_Site_1338
GUUUCCCGUCCGAUCAACUGUAGUUAAGCUGGUAAGAGCCU
>Non_D_Site_1339
UAGACCGUCGUGAGACAGGUUAGUUUUACCCUACUGAUGAA
>Non_D_Site_1340
UCACCCACUAAUAGGGAACGUGAGCUGGGUUUAGACCGUCG
>Non_D_Site_1341
AUUCGGUAAGCGUUGGAUUGUUCACCCACUAAUAGGGAACG
>Non_D_Site_1342
UUUGAUUCUUCGAUGUCGGCUCUUCCUAUCAUACCGAAGCA
>Non_D_Site_1343
AUAGCGACAUUGCUUUUUGAUUCUUCGAUGUCGGCUCUUCC
>Non_D_Site_1344
UUACCACAGGGAUAACUGGCUUGUGGCAGUCAAGCGUUCAU
>Non_D_Site_1345
AUUUUGAUUUUCAGUGUGAAUACAAACCAUGAAAGUGUGGC
>Non_D_Site_1346
GAAAGAAGACCCUGUUGAGCUUGACUCUAGUUUGACAUUGU
>Non_D_Site_1347
CACUGUCCCUAUCUACUAUCUAGCGAAACCACAGCCAAGGG
>Non_D_Site_1348
CCCACUGUCCCUAUCUACUAUCUAGCGAAACCACAGCCAAG
>Non_D_Site_1349
AACGAGAUUCCCACUGUCCCUAUCUACUAUCUAGCGAAACC
>Non_D_Site_1350
UAAUUAGUGACGCGCAUGAAUGGAUUAACGAGAUUCCCACU
>Non_D_Site_1351
GGCGGGAGUAACUAUGACUCUCUUAAGGUAGCCAAAUGCCU
>Non_D_Site_1352
ACGGCGGGAGUAACUAUGACUCUCUUAAGGUAGCCAAAUGC
>Non_D_Site_1353
GUAAACGGCGGGAGUAACUAUGACUCUCUUAAGGUAGCCAA
>Non_D_Site_1354
GGGUAAACGGCGGGAGUAACUAUGACUCUCUUAAGGUAGCC
>Non_D_Site_1355
GAUGUUGACGCAAUGUGAUUUCUGCCCAGUGCUCUGAAUGU
>Non_D_Site_1356
AGGGGAAUCUGACUGUCUAAUUAAAACAUAGCAUUGCGAUG
>Non_D_Site_1357
ACGGACAAGGGGAAUCUGACUGUCUAAUUAAAACAUAGCAU
>Non_D_Site_1358
UGGUACGGACAAGGGGAAUCUGACUGUCUAAUUAAAACAUA
>Non_D_Site_1359
GAGCUUUUAGUGGGCCAUUUUUGGUAAGCAGAACUGGCGAU
>Non_D_Site_1360
GACAUUUGAAUGAAGAGCUUUUAGUGGGCCAUUUUUGGUAA
>Non_D_Site_1361
ACCUAUUCUCAAACUUUAAAUAUGUAAGAAGUCCUUGUUAC
>Non_D_Site_1362
CUUGACCUAUUCUCAAACUUUAAAUAUGUAAGAAGUCCUUG
>Non_D_Site_1363
UCGAAAUGACCUUGACCUAUUCUCAAACUUUAAAUAUGUAA
>Non_D_Site_1364
GUUUUAUGAGGUAAAGCGAAUGAUUAGAGGUUCCGGGGUCG
>Non_D_Site_1365
AGAAGCUCGUAUCAGUUUUAUGAGGUAAAGCGAAUGAUUAG
>Non_D_Site_1366
UAGCAGAAGCUCGUAUCAGUUUUAUGAGGUAAAGCGAAUGA
>Non_D_Site_1367
UGCCGAAGUUUCCCUCAGGAUAGCAGAAGCUCGUAUCAGUU
>Non_D_Site_1368
GGUUCCUGCCGAAGUUUCCCUCAGGAUAGCAGAAGCUCGUA
>Non_D_Site_1369
UCCUGAUGUCUUCGGAUGGAUUUGAGUAAGAGCAUAGCUGU
>Non_D_Site_1370
UCGAAUCUUUGAACGCACAUUGCGCCCCUUGGUAUUCCAGG
>Non_D_Site_1371
AUCGAAUCUUUGAACGCACAUUGCGCCCCUUGGUAUUCCAG
>Non_D_Site_1372
AAUGCGAUACGUAAUGUGAAUUGCAGAAUUCCGUGAAUCAU
>Non_D_Site_1373
GUUUCAAGCCGAUGGAAGUUUGAGGCAAUAACAGGUCUGUG
>Non_D_Site_1374
GGUGCAUGGCCGUUCUUAGUUGGUGGAGUGAUUUGUCUGCU
>Non_D_Site_1375
AGCCUGCGGCUUAAUUUGACUCAACACGGGGAAACUCACCA
>Non_D_Site_1376
GUGGAGCCUGCGGCUUAAUUUGACUCAACACGGGGAAACUC
>Non_D_Site_1377
CCAGGAGUGGAGCCUGCGGCUUAAUUUGACUCAACACGGGG
>Non_D_Site_1378
AGUUAGGGGAUCGAAGAUGAUCAGAUACCGUCGUAGUCUUA
>Non_D_Site_1379
ACUUUGAAAAAAUUAGAGUGUUCAAAGCAGGCGUAUUGCUC
>Non_D_Site_1380
GACUUUUACUUUGAAAAAAUUAGAGUGUUCAAAGCAGGCGU
>Non_D_Site_1381
UGCAGUUAAAAAGCUCGUAGUUGAACUUUGGGCCCGGUUGG
>Non_D_Site_1382
AUCCUAAUUCAGGGAGGUAGUGACAAUAAAUAACGAUACAG
>Non_D_Site_1383
CUGGCGAUGGUUCAUUCAAAUUUCUGCCCUAUCAACUUUCG
>Non_D_Site_1384
CUUUGGAAGAGAUGUAUUUAUUAGAUAAAAAAUCAAUGUCU
>Non_D_Site_1385
AUUAAAUCAGUUAUCGUUUAUUUGAUAGUUCCUUUACUACA
>Non_D_Site_1386
ACUGCGAAUGGCUCAUUAAAUCAGUUAUCGUUUAUUUGAUA
>Non_D_Site_1387
GUUUCCCGUCCGAUCAACUGUAGUUAAGCUGGUAAGAGCCU
>Non_D_Site_1388
GCUUCUGAGAAAUCACUGGGUCGUGGCACGAUGAUCACUCU
>Non_D_Site_1389
GUUUCCCGUCCGAUCAACUGUAGUUAAGCUGGUAAGAGCCU
>Non_D_Site_1390
GCUUCUGAGAAAUCACUGGGUCGUGGCACGAUGAUCACUCU
>Non_D_Site_1391
CAGGUAAUAAUUUAUACGUAUACUACAUCGAGACCAAGAAG
>Non_D_Site_1392
GGAAUCUAUCAUCGCUGAUCUCCCACUCCCUGAUCUACCUC
>Non_D_Site_1393
UGCCGUACUCAACUGCAAUGUAGUGGUUUACCGAACCAUUU
>Non_D_Site_1394
AGCUUUUAUUAAGAACCAGUUUCAGGCCAGUGUCUUGGUUA
>Non_D_Site_1395
GCGAAUAUAAAUUUUUACGCUACACACGUCAUCGACAUCUA
>Non_D_Site_1396
AUUGAAAAAAUGCAAUCUGAUACCCAAGAGGCAAACGACAU
